# Supplementary material for: Expansion of healthcare-associated hypervirulent KPC-2-producing Klebsiella pneumoniae ST11/KL64 beyond hospital settings
Source: One Health. 2023 Jun 26;17:100594. doi: 10.1016/j.onehlt.2023.100594 (PMC10336671; doi:10.1016/j.onehlt.2023.100594)
Supplement: Supplementary Table 1 — SNP counts for Klebsiella pneumoniae ST11 isolates. [file mmc1.xlsx]

## Sheet: main.snp_matrix
Supplementary Table 1: SNP counts for Klebsiella pneumoniae ST11 isolates
	ONE211	ONE271	GCA_900322625.1	GCA_002529075.1	GCA_011037675.1	GCA_011037755.1	GCA_011037655.1	GCA_011037715.1	GCA_011037535.1	GCA_011037515.1	GCA_001701895.1	GCA_011037495.1	GCA_011037455.1	GCA_003326385.1	GCA_003321155.1	GCA_900322665.1	GCA_002529065.1	GCA_900516455.1	GCA_003321215.1	GCA_900322645.1	GCA_002295145.1	GCA_002838125.1	GCA_900322605.1	GCA_900322685.1	GCA_001856585.1	GCA_003326295.1	GCA_011752495.1	GCA_011106605.1	GCA_011106775.1	GCA_011129215.1	GCA_011106795.1	GCA_012955875.1	GCA_012955865.1	GCA_003321195.1	GCA_002851975.1	GCA_002852515.1	GCA_003261705.1	GCA_002852275.1	GCA_002853375.1	GCA_003037225.1	GCA_003263215.1	GCA_002852155.1	GCA_003261715.1	GCA_002850635.1	GCA_003261855.1	GCA_003261865.1	GCA_003262095.1	GCA_003262135.1	GCA_003262275.1
ONE211	0	10	39	45	48	55	59	60	63	66	69	69	70	76	85	105	123	133	138	140	140	141	148	155	160	160	162	272	273	273	275	307	349	572	1795	1795	1795	1796	1796	1796	1796	1797	1797	1798	1798	1798	1798	1798	1798
ONE271	10	0	47	53	56	63	67	68	71	74	77	77	78	84	93	113	131	139	146	148	148	149	156	163	166	168	168	278	279	279	281	315	357	580	1801	1801	1801	1802	1802	1802	1802	1803	1803	1804	1804	1804	1804	1804	1804
GCA_900322625.1	39	47	0	30	31	40	44	45	48	51	54	54	55	61	68	88	108	116	121	123	123	124	131	138	143	143	145	253	254	254	256	290	332	557	1776	1776	1776	1777	1777	1777	1777	1778	1778	1779	1779	1779	1779	1779	1779
GCA_002529075.1	45	53	30	0	39	46	30	35	34	57	40	44	45	47	76	76	98	104	129	111	111	112	119	126	131	151	133	243	244	244	246	298	340	563	1766	1766	1766	1767	1767	1767	1767	1768	1768	1769	1769	1769	1769	1769	1769
GCA_011037675.1	48	56	31	39	0	49	53	54	57	52	63	63	62	70	77	99	117	127	130	134	134	133	142	149	154	148	156	262	263	263	265	271	313	566	1787	1787	1787	1788	1788	1788	1788	1789	1789	1790	1790	1790	1790	1790	1790
GCA_011037755.1	55	63	40	46	49	0	60	61	64	67	70	70	71	77	52	106	124	134	105	141	141	142	149	156	161	161	163	273	274	274	276	308	350	539	1796	1796	1796	1797	1797	1797	1797	1798	1798	1799	1799	1799	1799	1799	1799
GCA_011037655.1	59	67	44	30	53	60	0	49	6	69	32	58	59	35	90	80	112	108	143	115	115	116	123	130	135	165	137	247	248	248	250	312	354	577	1770	1770	1770	1771	1771	1771	1771	1772	1772	1773	1773	1773	1773	1773	1773
GCA_011037715.1	60	68	45	35	54	61	49	0	53	72	59	37	38	66	91	95	89	123	144	130	130	131	138	145	150	166	152	262	263	263	265	313	355	578	1785	1785	1785	1786	1786	1786	1786	1787	1787	1788	1788	1788	1788	1788	1788
GCA_011037535.1	63	71	48	34	57	64	6	53	0	73	36	62	63	39	94	84	116	112	147	119	119	120	127	134	139	169	141	251	252	252	254	316	358	581	1774	1774	1774	1775	1775	1775	1775	1776	1776	1777	1777	1777	1777	1777	1777
GCA_011037515.1	66	74	51	57	52	67	69	72	73	0	81	81	80	88	97	117	135	145	150	152	152	153	160	167	172	168	174	284	285	285	287	311	353	584	1807	1807	1807	1808	1808	1808	1808	1809	1809	1810	1810	1810	1810	1810	1810
GCA_001701895.1	69	77	54	40	63	70	32	59	36	81	0	68	69	49	98	90	122	118	151	123	125	126	131	140	143	173	145	255	256	258	260	322	364	585	1780	1780	1780	1781	1781	1781	1781	1782	1782	1783	1783	1783	1783	1783	1783
GCA_011037495.1	69	77	54	44	63	70	58	37	62	81	68	0	41	75	100	104	100	132	153	139	139	140	147	154	159	175	161	271	272	272	274	322	364	587	1794	1794	1794	1795	1795	1795	1795	1796	1796	1797	1797	1797	1797	1797	1797
GCA_011037455.1	70	78	55	45	62	71	59	38	63	80	69	41	0	76	101	105	101	133	154	140	140	141	148	155	160	176	162	272	273	273	275	321	363	588	1795	1795	1795	1796	1796	1796	1796	1797	1797	1798	1798	1798	1798	1798	1798
GCA_003326385.1	76	84	61	47	70	77	35	66	39	88	49	75	76	0	105	99	129	127	158	132	134	135	140	149	152	180	154	264	265	267	269	329	371	592	1789	1789	1789	1790	1790	1790	1790	1791	1791	1792	1792	1792	1792	1792	1792
GCA_003321155.1	85	93	68	76	77	52	90	91	94	97	98	100	101	105	0	136	154	164	121	169	171	172	177	186	189	185	191	299	300	302	304	334	374	541	1824	1824	1824	1825	1825	1825	1825	1826	1826	1827	1827	1827	1827	1827	1827
GCA_900322665.1	105	113	88	76	99	106	80	95	84	117	90	104	105	99	136	0	158	102	189	61	63	110	117	76	129	211	131	241	242	242	244	358	400	623	1764	1764	1764	1765	1765	1765	1765	1766	1766	1767	1767	1767	1767	1767	1767
GCA_002529065.1	123	131	108	98	117	124	112	89	116	135	122	100	101	129	154	158	0	186	207	193	193	194	201	208	213	229	215	325	326	326	328	376	418	641	1846	1846	1846	1847	1847	1847	1847	1848	1848	1849	1849	1849	1849	1849	1849
GCA_900516455.1	133	139	116	104	127	134	108	123	112	145	118	132	133	127	164	102	186	0	217	137	135	132	129	152	131	225	133	243	244	244	246	386	428	651	1766	1766	1766	1767	1767	1767	1767	1768	1768	1769	1769	1769	1769	1769	1769
GCA_003321215.1	138	146	121	129	130	105	143	144	147	150	151	153	154	158	121	189	207	217	0	222	224	225	230	239	242	236	244	352	353	355	357	387	425	608	1877	1877	1877	1878	1878	1878	1878	1879	1879	1880	1880	1880	1880	1880	1880
GCA_002295145.1	140	148	123	111	134	141	115	130	119	152	125	139	140	134	171	63	193	135	224	98	0	143	150	113	162	246	164	250	251	251	253	393	435	658	1777	1777	1777	1778	1778	1778	1778	1779	1779	1780	1780	1780	1780	1780	1780
GCA_900322645.1	140	148	123	111	134	141	115	130	119	152	123	139	140	132	169	61	193	137	222	0	98	145	149	111	162	244	164	271	272	275	277	393	435	656	1799	1799	1799	1800	1800	1800	1800	1801	1801	1802	1802	1802	1802	1802	1802
GCA_002838125.1	141	149	124	112	133	142	116	131	120	153	126	140	141	135	172	110	194	132	225	145	143	0	151	160	159	247	161	269	270	270	272	394	436	659	1794	1794	1794	1795	1795	1795	1795	1796	1796	1797	1797	1797	1797	1797	1797
GCA_900322605.1	148	156	131	119	142	149	123	138	127	160	131	147	148	140	177	117	201	129	230	149	150	151	0	167	168	238	170	276	277	283	285	401	443	664	1805	1805	1805	1806	1806	1806	1806	1807	1807	1808	1808	1808	1808	1808	1808
GCA_900322685.1	155	163	138	126	149	156	130	145	134	167	140	154	155	149	186	76	208	152	239	111	113	160	167	0	179	261	181	291	292	292	294	408	450	673	1814	1814	1814	1815	1815	1815	1815	1816	1816	1817	1817	1817	1817	1817	1817
GCA_001856585.1	160	166	143	131	154	161	135	150	139	172	143	159	160	152	189	129	213	131	242	162	162	159	168	179	0	264	148	268	269	271	273	413	455	676	1793	1793	1793	1794	1794	1794	1794	1795	1795	1796	1796	1796	1796	1796	1796
GCA_003326295.1	160	168	143	151	148	161	165	166	169	168	173	175	176	180	185	211	229	225	236	244	246	247	238	261	264	0	266	374	375	377	379	401	445	676	1899	1899	1899	1900	1900	1900	1900	1901	1901	1902	1902	1902	1902	1902	1902
GCA_011752495.1	162	168	145	133	156	163	137	152	141	174	145	161	162	154	191	131	215	133	244	164	164	161	170	181	148	266	0	268	269	271	273	415	457	678	1795	1795	1795	1796	1796	1796	1796	1797	1797	1798	1798	1798	1798	1798	1798
GCA_011106605.1	272	278	253	243	262	273	247	262	251	284	255	271	272	264	299	241	325	243	352	271	250	269	276	291	268	374	268	0	1	15	17	523	565	788	1732	1732	1732	1733	1733	1733	1733	1734	1734	1735	1735	1735	1735	1735	1735
GCA_011106775.1	273	279	254	244	263	274	248	263	252	285	256	272	273	265	300	242	326	244	353	272	251	270	277	292	269	375	269	1	0	16	18	524	566	789	1733	1733	1733	1734	1734	1734	1734	1735	1735	1736	1736	1736	1736	1736	1736
GCA_011129215.1	273	279	254	244	263	274	248	263	252	285	258	272	273	267	302	242	326	244	355	275	251	270	283	292	271	377	271	15	16	0	6	524	566	791	1733	1733	1733	1734	1734	1734	1734	1735	1735	1736	1736	1736	1736	1736	1736
GCA_011106795.1	275	281	256	246	265	276	250	265	254	287	260	274	275	269	304	244	328	246	357	277	253	272	285	294	273	379	273	17	18	6	0	526	568	793	1735	1735	1735	1736	1736	1736	1736	1737	1737	1738	1738	1738	1738	1738	1738
GCA_012955875.1	307	315	290	298	271	308	312	313	316	311	322	322	321	329	334	358	376	386	387	393	393	394	401	408	413	401	415	523	524	524	526	0	521	825	2046	2046	2046	2047	2047	2047	2047	2048	2048	2049	2049	2049	2049	2049	2049
GCA_012955865.1	349	357	332	340	313	350	354	355	358	353	364	364	363	371	374	400	418	428	425	435	435	436	443	450	455	445	457	565	566	566	568	521	0	861	2088	2088	2088	2089	2089	2089	2089	2090	2090	2091	2091	2091	2091	2091	2091
GCA_003321195.1	572	580	557	563	566	539	577	578	581	584	585	587	588	592	541	623	641	651	608	656	658	659	664	673	676	676	678	788	789	791	793	825	861	0	2313	2313	2313	2314	2314	2314	2314	2315	2315	2316	2316	2316	2316	2316	2316
GCA_002851975.1	1795	1801	1776	1766	1787	1796	1770	1785	1774	1807	1780	1794	1795	1789	1824	1764	1846	1766	1877	1799	1777	1794	1805	1814	1793	1899	1795	1732	1733	1733	1735	2046	2088	2313	0	2	4	3	3	3	3	4	4	5	5	5	5	5	5
GCA_002852515.1	1795	1801	1776	1766	1787	1796	1770	1785	1774	1807	1780	1794	1795	1789	1824	1764	1846	1766	1877	1799	1777	1794	1805	1814	1793	1899	1795	1732	1733	1733	1735	2046	2088	2313	2	0	4	3	3	3	3	4	4	5	5	5	5	5	5
GCA_003261705.1	1795	1801	1776	1766	1787	1796	1770	1785	1774	1807	1780	1794	1795	1789	1824	1764	1846	1766	1877	1799	1777	1794	1805	1814	1793	1899	1795	1732	1733	1733	1735	2046	2088	2313	4	4	0	5	5	1	1	6	2	3	3	3	3	3	3
GCA_002852275.1	1796	1802	1777	1767	1788	1797	1771	1786	1775	1808	1781	1795	1796	1790	1825	1765	1847	1767	1878	1800	1778	1795	1806	1815	1794	1900	1796	1733	1734	1734	1736	2047	2089	2314	3	3	5	0	4	4	4	1	5	2	6	6	6	6	2
GCA_002853375.1	1796	1802	1777	1767	1788	1797	1771	1786	1775	1808	1781	1795	1796	1790	1825	1765	1847	1767	1878	1800	1778	1795	1806	1815	1794	1900	1796	1733	1734	1734	1736	2047	2089	2314	3	3	5	4	0	4	4	5	5	6	4	6	6	6	6
GCA_003037225.1	1796	1802	1777	1767	1788	1797	1771	1786	1775	1808	1781	1795	1796	1790	1825	1765	1847	1767	1878	1800	1778	1795	1806	1815	1794	1900	1796	1733	1734	1734	1736	2047	2089	2314	3	3	1	4	4	0	0	5	1	2	2	2	2	2	2
GCA_003263215.1	1796	1802	1777	1767	1788	1797	1771	1786	1775	1808	1781	1795	1796	1790	1825	1765	1847	1767	1878	1800	1778	1795	1806	1815	1794	1900	1796	1733	1734	1734	1736	2047	2089	2314	3	3	1	4	4	0	0	5	1	2	2	2	2	2	2
GCA_002852155.1	1797	1803	1778	1768	1789	1798	1772	1787	1776	1809	1782	1796	1797	1791	1826	1766	1848	1768	1879	1801	1779	1796	1807	1816	1795	1901	1797	1734	1735	1735	1737	2048	2090	2315	4	4	6	1	5	5	5	0	6	3	7	7	7	7	3
GCA_003261715.1	1797	1803	1778	1768	1789	1798	1772	1787	1776	1809	1782	1796	1797	1791	1826	1766	1848	1768	1879	1801	1779	1796	1807	1816	1795	1901	1797	1734	1735	1735	1737	2048	2090	2315	4	4	2	5	5	1	1	6	0	3	3	3	3	3	3
GCA_002850635.1	1798	1804	1779	1769	1790	1799	1773	1788	1777	1810	1783	1797	1798	1792	1827	1767	1849	1769	1880	1802	1780	1797	1808	1817	1796	1902	1798	1735	1736	1736	1738	2049	2091	2316	5	5	3	2	6	2	2	3	3	0	4	4	4	4	0
GCA_003261855.1	1798	1804	1779	1769	1790	1799	1773	1788	1777	1810	1783	1797	1798	1792	1827	1767	1849	1769	1880	1802	1780	1797	1808	1817	1796	1902	1798	1735	1736	1736	1738	2049	2091	2316	5	5	3	6	4	2	2	7	3	4	0	4	4	4	4
GCA_003261865.1	1798	1804	1779	1769	1790	1799	1773	1788	1777	1810	1783	1797	1798	1792	1827	1767	1849	1769	1880	1802	1780	1797	1808	1817	1796	1902	1798	1735	1736	1736	1738	2049	2091	2316	5	5	3	6	6	2	2	7	3	4	4	0	4	0	4
GCA_003262095.1	1798	1804	1779	1769	1790	1799	1773	1788	1777	1810	1783	1797	1798	1792	1827	1767	1849	1769	1880	1802	1780	1797	1808	1817	1796	1902	1798	1735	1736	1736	1738	2049	2091	2316	5	5	3	6	6	2	2	7	3	4	4	4	0	4	4
GCA_003262135.1	1798	1804	1779	1769	1790	1799	1773	1788	1777	1810	1783	1797	1798	1792	1827	1767	1849	1769	1880	1802	1780	1797	1808	1817	1796	1902	1798	1735	1736	1736	1738	2049	2091	2316	5	5	3	6	6	2	2	7	3	4	4	0	4	0	4
GCA_003262275.1	1798	1804	1779	1769	1790	1799	1773	1788	1777	1810	1783	1797	1798	1792	1827	1767	1849	1769	1880	1802	1780	1797	1808	1817	1796	1902	1798	1735	1736	1736	1738	2049	2091	2316	5	5	3	2	6	2	2	3	3	0	4	4	4	4	0
GCA_003262755.1	1798	1804	1779	1769	1790	1799	1773	1788	1777	1810	1783	1797	1798	1792	1827	1767	1849	1769	1880	1802	1780	1797	1808	1817	1796	1902	1798	1735	1736	1736	1738	2049	2091	2316	5	5	3	2	6	2	2	3	3	0	4	4	4	4	0
GCA_003262955.1	1798	1802	1779	1769	1790	1799	1773	1788	1777	1810	1783	1797	1798	1792	1827	1767	1849	1769	1880	1802	1780	1797	1808	1817	1796	1902	1798	1735	1736	1736	1738	2049	2091	2316	5	5	3	6	6	2	2	7	3	4	4	4	4	4	4
GCA_003263045.1	1798	1804	1779	1769	1790	1799	1773	1788	1777	1810	1783	1797	1798	1792	1827	1767	1849	1769	1880	1802	1780	1797	1808	1817	1796	1902	1798	1735	1736	1736	1738	2049	2091	2316	7	7	5	8	8	4	4	9	5	6	6	6	6	6	6
GCA_003263055.1	1798	1804	1779	1769	1790	1799	1773	1788	1777	1810	1783	1797	1798	1792	1827	1767	1849	1769	1880	1802	1780	1797	1808	1817	1796	1902	1798	1735	1736	1736	1738	2049	2091	2316	7	7	3	8	8	4	4	9	5	6	6	6	6	6	6
GCA_002261985.1	1799	1805	1780	1770	1791	1800	1774	1789	1778	1811	1782	1798	1799	1791	1826	1768	1850	1770	1879	1801	1781	1796	1807	1818	1795	1901	1797	1734	1735	1737	1739	2050	2092	2315	32	32	34	33	33	33	33	34	34	35	35	35	35	35	35
GCA_003036705.1	1799	1805	1780	1770	1791	1800	1774	1789	1778	1811	1784	1798	1799	1793	1828	1768	1850	1770	1881	1803	1781	1798	1809	1818	1797	1903	1799	1736	1737	1737	1739	2050	2092	2317	6	6	4	7	5	3	3	8	4	5	5	5	5	5	5
GCA_003703775.1	1799	1805	1780	1770	1791	1800	1774	1789	1778	1811	1784	1798	1799	1793	1828	1768	1850	1770	1881	1803	1781	1798	1809	1818	1797	1903	1799	1736	1737	1737	1739	2050	2092	2317	40	40	42	41	41	41	41	42	42	43	43	43	43	43	43
GCA_006130915.1	1799	1805	1780	1770	1791	1800	1774	1789	1778	1811	1784	1798	1799	1793	1828	1768	1850	1770	1881	1803	1781	1798	1809	1818	1797	1903	1799	1736	1737	1737	1739	2050	2092	2317	32	32	34	33	33	33	33	34	34	35	35	35	35	35	35
GCA_003262365.1	1801	1807	1782	1772	1793	1802	1776	1791	1780	1813	1786	1800	1801	1795	1830	1770	1852	1772	1883	1805	1783	1800	1811	1820	1799	1905	1801	1738	1739	1739	1741	2052	2094	2319	8	8	6	5	9	5	5	6	6	3	7	7	7	7	3
GCA_003037585.1	1803	1809	1784	1774	1795	1804	1778	1793	1782	1815	1788	1802	1803	1797	1832	1772	1854	1774	1885	1807	1785	1802	1813	1822	1801	1907	1803	1740	1741	1741	1743	2054	2096	2321	8	10	12	11	11	11	11	12	12	13	13	13	13	13	13
GCA_005504075.1	1805	1811	1786	1776	1797	1806	1780	1795	1784	1817	1790	1804	1805	1799	1834	1774	1856	1776	1887	1809	1787	1804	1815	1824	1803	1909	1805	1742	1743	1743	1745	2056	2098	2323	38	38	40	39	39	39	39	40	40	41	41	41	41	41	41
GCA_011022255.1	1808	1814	1789	1779	1800	1809	1783	1798	1787	1820	1791	1807	1808	1800	1835	1777	1859	1779	1888	1810	1790	1807	1816	1827	1804	1910	1806	1743	1744	1746	1748	2059	2101	2324	43	43	45	44	44	44	44	45	45	46	46	46	46	46	46
GCA_010450855.1	1823	1829	1804	1794	1815	1824	1798	1813	1802	1835	1806	1822	1823	1815	1850	1792	1874	1794	1903	1825	1805	1822	1831	1842	1813	1925	1821	1758	1759	1761	1763	2074	2116	2339	58	58	58	59	59	59	59	60	60	61	61	61	61	61	61
min: 0 max: 2339
[truncated: 13 more columns]
