# Supplementary material for: Expansion of healthcare-associated hypervirulent KPC-2-producing Klebsiella pneumoniae ST11/KL64 beyond hospital settings
Source: One Health. 2023 Jun 26;17:100594. doi: 10.1016/j.onehlt.2023.100594 (PMC10336671; doi:10.1016/j.onehlt.2023.100594)
Supplement: Supplementary Table 2 — ANI counts for Klebsiella pneumoniae ST11 isolates. [file mmc2.xlsx]

## Sheet: Sheet1
Supplementary Table 2: ANI counts for Klebsiella pneumoniae ST11 isolates
./genbank/GCA_000349285.2.fasta.gz	./ONE211.fasta	99.6834	1733	1845
./genbank/GCA_000349285.2.fasta.gz	./ONE271.fasta	99.6415	1677	1845
./genbank/GCA_000364385.3.fasta.gz	./ONE211.fasta	99.6014	1764	1924
./genbank/GCA_000364385.3.fasta.gz	./ONE271.fasta	99.5635	1705	1924
./genbank/GCA_000693455.1.fasta.gz	./ONE211.fasta	99.7083	1696	1824
./genbank/GCA_000693455.1.fasta.gz	./ONE271.fasta	99.6404	1650	1824
./genbank/GCA_000694615.1.fasta.gz	./ONE211.fasta	99.6002	1761	1921
./genbank/GCA_000694615.1.fasta.gz	./ONE271.fasta	99.5659	1705	1921
./genbank/GCA_000722485.1.fasta.gz	./ONE211.fasta	99.7798	1727	1802
./genbank/GCA_000722485.1.fasta.gz	./ONE271.fasta	99.6984	1671	1802
./genbank/GCA_000826605.1.fasta.gz	./ONE211.fasta	99.6858	1724	1858
./genbank/GCA_000826605.1.fasta.gz	./ONE271.fasta	99.6511	1665	1858
./genbank/GCA_001022035.1.fasta.gz	./ONE211.fasta	99.7631	1723	1849
./genbank/GCA_001022035.1.fasta.gz	./ONE271.fasta	99.7254	1661	1849
./genbank/GCA_001030995.1.fasta.gz	./ONE211.fasta	99.71	1737	1854
./genbank/GCA_001030995.1.fasta.gz	./ONE271.fasta	99.6873	1676	1854
./genbank/GCA_001032875.1.fasta.gz	./ONE211.fasta	99.6904	1725	1853
./genbank/GCA_001032875.1.fasta.gz	./ONE271.fasta	99.6665	1665	1853
./genbank/GCA_001033245.1.fasta.gz	./ONE211.fasta	99.7221	1733	1863
./genbank/GCA_001033245.1.fasta.gz	./ONE271.fasta	99.6934	1674	1863
./genbank/GCA_001186065.1.fasta.gz	./ONE211.fasta	99.717	1731	1894
./genbank/GCA_001186065.1.fasta.gz	./ONE271.fasta	99.6907	1675	1894
./genbank/GCA_001441285.1.fasta.gz	./ONE211.fasta	99.5973	1700	1866
./genbank/GCA_001441285.1.fasta.gz	./ONE271.fasta	99.5548	1656	1866
./genbank/GCA_001462735.1.fasta.gz	./ONE211.fasta	99.7079	1745	1923
./genbank/GCA_001462735.1.fasta.gz	./ONE271.fasta	99.6478	1690	1923
./genbank/GCA_001462965.1.fasta.gz	./ONE211.fasta	99.6969	1699	1803
./genbank/GCA_001462965.1.fasta.gz	./ONE271.fasta	99.6385	1656	1803
./genbank/GCA_001463125.1.fasta.gz	./ONE211.fasta	99.7458	1781	1964
./genbank/GCA_001463125.1.fasta.gz	./ONE271.fasta	99.697	1736	1964
./genbank/GCA_001463605.1.fasta.gz	./ONE211.fasta	99.7069	1701	1789
./genbank/GCA_001463605.1.fasta.gz	./ONE271.fasta	99.6704	1645	1789
./genbank/GCA_001548535.1.fasta.gz	./ONE211.fasta	99.6678	1706	1880
./genbank/GCA_001548535.1.fasta.gz	./ONE271.fasta	99.6568	1661	1880
./genbank/GCA_001613565.1.fasta.gz	./ONE211.fasta	99.7131	1694	1818
./genbank/GCA_001613565.1.fasta.gz	./ONE271.fasta	99.6667	1641	1818
./genbank/GCA_001613575.1.fasta.gz	./ONE211.fasta	99.7031	1699	1822
./genbank/GCA_001613575.1.fasta.gz	./ONE271.fasta	99.6526	1648	1822
./genbank/GCA_001613585.1.fasta.gz	./ONE211.fasta	99.6826	1698	1814
./genbank/GCA_001613585.1.fasta.gz	./ONE271.fasta	99.6047	1638	1814
./genbank/GCA_001613595.1.fasta.gz	./ONE211.fasta	99.7181	1694	1813
./genbank/GCA_001613595.1.fasta.gz	./ONE271.fasta	99.665	1634	1813
./genbank/GCA_001613645.1.fasta.gz	./ONE211.fasta	99.6883	1694	1812
./genbank/GCA_001613645.1.fasta.gz	./ONE271.fasta	99.6316	1639	1812
./genbank/GCA_001613655.1.fasta.gz	./ONE211.fasta	99.7033	1696	1817
./genbank/GCA_001613655.1.fasta.gz	./ONE271.fasta	99.6472	1639	1817
./genbank/GCA_001613665.1.fasta.gz	./ONE211.fasta	99.7115	1688	1818
./genbank/GCA_001613665.1.fasta.gz	./ONE271.fasta	99.6626	1639	1818
./genbank/GCA_001613715.1.fasta.gz	./ONE211.fasta	99.7065	1694	1809
./genbank/GCA_001613715.1.fasta.gz	./ONE271.fasta	99.6474	1639	1809
./genbank/GCA_001645745.1.fasta.gz	./ONE211.fasta	99.7337	1708	2045
./genbank/GCA_001645745.1.fasta.gz	./ONE271.fasta	99.6987	1645	2045
./genbank/GCA_001647475.1.fasta.gz	./ONE211.fasta	99.6807	1718	1836
./genbank/GCA_001647475.1.fasta.gz	./ONE271.fasta	99.6187	1663	1836
./genbank/GCA_001701495.1.fasta.gz	./ONE211.fasta	99.7447	1734	1871
./genbank/GCA_001701495.1.fasta.gz	./ONE271.fasta	99.6926	1693	1871
./genbank/GCA_001701835.2.fasta.gz	./ONE211.fasta	99.7187	1767	1944
./genbank/GCA_001701835.2.fasta.gz	./ONE271.fasta	99.6722	1714	1944
./genbank/GCA_001720755.1.fasta.gz	./ONE211.fasta	99.7424	1711	1836
./genbank/GCA_001720755.1.fasta.gz	./ONE271.fasta	99.6566	1667	1836
./genbank/GCA_001720765.1.fasta.gz	./ONE211.fasta	99.7265	1730	1819
./genbank/GCA_001720765.1.fasta.gz	./ONE271.fasta	99.7059	1673	1819
./genbank/GCA_001720865.1.fasta.gz	./ONE211.fasta	99.706	1691	1859
./genbank/GCA_001720865.1.fasta.gz	./ONE271.fasta	99.6504	1640	1859
./genbank/GCA_001758505.1.fasta.gz	./ONE211.fasta	99.6327	1695	1822
./genbank/GCA_001758505.1.fasta.gz	./ONE271.fasta	99.5919	1649	1822
./genbank/GCA_001856605.1.fasta.gz	./ONE211.fasta	99.6867	1702	1806
./genbank/GCA_001856605.1.fasta.gz	./ONE271.fasta	99.6551	1648	1806
./genbank/GCA_001866785.1.fasta.gz	./ONE211.fasta	99.6839	1706	1825
./genbank/GCA_001866785.1.fasta.gz	./ONE271.fasta	99.6524	1656	1825
./genbank/GCA_001879395.1.fasta.gz	./ONE211.fasta	99.6211	1679	1800
./genbank/GCA_001879395.1.fasta.gz	./ONE271.fasta	99.5791	1632	1800
./genbank/GCA_001879405.1.fasta.gz	./ONE211.fasta	99.622	1689	1814
./genbank/GCA_001879405.1.fasta.gz	./ONE271.fasta	99.5877	1640	1814
./genbank/GCA_001879415.1.fasta.gz	./ONE211.fasta	99.6091	1684	1811
./genbank/GCA_001879415.1.fasta.gz	./ONE271.fasta	99.579	1638	1811
./genbank/GCA_001901855.1.fasta.gz	./ONE211.fasta	99.6148	1729	1828
./genbank/GCA_001901855.1.fasta.gz	./ONE271.fasta	99.5507	1676	1828
./genbank/GCA_001902415.1.fasta.gz	./ONE211.fasta	99.7648	1734	1857
./genbank/GCA_001902415.1.fasta.gz	./ONE271.fasta	99.6995	1680	1857
./genbank/GCA_001902475.1.fasta.gz	./ONE211.fasta	99.6647	1721	1899
./genbank/GCA_001902475.1.fasta.gz	./ONE271.fasta	99.6242	1671	1899
./genbank/GCA_001902755.4.fasta.gz	./ONE211.fasta	99.8146	1731	1871
./genbank/GCA_001902755.4.fasta.gz	./ONE271.fasta	99.7835	1668	1871
./genbank/GCA_001902775.4.fasta.gz	./ONE211.fasta	99.8214	1744	1816
./genbank/GCA_001902775.4.fasta.gz	./ONE271.fasta	99.7871	1682	1816
./genbank/GCA_001902955.4.fasta.gz	./ONE211.fasta	99.7914	1742	1813
./genbank/GCA_001902955.4.fasta.gz	./ONE271.fasta	99.7795	1687	1813
./genbank/GCA_001903035.4.fasta.gz	./ONE211.fasta	99.8118	1744	1815
./genbank/GCA_001903035.4.fasta.gz	./ONE271.fasta	99.7662	1690	1815
./genbank/GCA_001903335.4.fasta.gz	./ONE211.fasta	99.7702	1743	1830
./genbank/GCA_001903335.4.fasta.gz	./ONE271.fasta	99.7482	1689	1830
./genbank/GCA_001903975.4.fasta.gz	./ONE211.fasta	99.7272	1781	1915
./genbank/GCA_001903975.4.fasta.gz	./ONE271.fasta	99.6633	1727	1915
./genbank/GCA_001904405.4.fasta.gz	./ONE211.fasta	99.8693	1726	1800
./genbank/GCA_001904405.4.fasta.gz	./ONE271.fasta	99.8016	1668	1800
./genbank/GCA_001904475.4.fasta.gz	./ONE211.fasta	99.7865	1735	1802
./genbank/GCA_001904475.4.fasta.gz	./ONE271.fasta	99.7731	1679	1802
./genbank/GCA_001908895.1.fasta.gz	./ONE211.fasta	99.7864	1727	1841
./genbank/GCA_001908895.1.fasta.gz	./ONE271.fasta	99.7058	1675	1841
./genbank/GCA_002104215.1.fasta.gz	./ONE211.fasta	99.9571	1786	1837
./genbank/GCA_002104215.1.fasta.gz	./ONE271.fasta	99.8966	1753	1837
./genbank/GCA_002104315.1.fasta.gz	./ONE211.fasta	99.9664	1746	1800
./genbank/GCA_002104315.1.fasta.gz	./ONE271.fasta	99.9209	1706	1800
./genbank/GCA_002104355.1.fasta.gz	./ONE211.fasta	99.9543	1763	1840
./genbank/GCA_002104355.1.fasta.gz	./ONE271.fasta	99.9015	1727	1840
./genbank/GCA_002104705.1.fasta.gz	./ONE211.fasta	99.7859	1271	1351
./genbank/GCA_002104705.1.fasta.gz	./ONE271.fasta	99.7025	1255	1351
./genbank/GCA_002113865.1.fasta.gz	./ONE211.fasta	99.7461	1768	2024
./genbank/GCA_002113865.1.fasta.gz	./ONE271.fasta	99.6965	1706	2024
./genbank/GCA_002153085.1.fasta.gz	./ONE211.fasta	99.7467	1655	1749
./genbank/GCA_002153085.1.fasta.gz	./ONE271.fasta	99.7327	1608	1749
./genbank/GCA_002164875.1.fasta.gz	./ONE211.fasta	99.6675	1726	1857
./genbank/GCA_002164875.1.fasta.gz	./ONE271.fasta	99.5933	1672	1857
./genbank/GCA_002185355.2.fasta.gz	./ONE211.fasta	99.8055	1744	1824
./genbank/GCA_002185355.2.fasta.gz	./ONE271.fasta	99.7991	1683	1824
./genbank/GCA_002185405.2.fasta.gz	./ONE211.fasta	99.822	1737	1817
./genbank/GCA_002185405.2.fasta.gz	./ONE271.fasta	99.7938	1684	1817
./genbank/GCA_002185965.2.fasta.gz	./ONE271.fasta	99.7474	1608	1729
./genbank/GCA_002185965.2.fasta.gz	./ONE211.fasta	99.728	1658	1729
./genbank/GCA_002186205.2.fasta.gz	./ONE211.fasta	99.7958	1736	1805
./genbank/GCA_002186205.2.fasta.gz	./ONE271.fasta	99.7609	1679	1805
./genbank/GCA_002189385.1.fasta.gz	./ONE211.fasta	99.7393	1693	1764
./genbank/GCA_002189385.1.fasta.gz	./ONE271.fasta	99.677	1645	1764
./genbank/GCA_002189415.1.fasta.gz	./ONE211.fasta	99.726	1700	1768
./genbank/GCA_002189415.1.fasta.gz	./ONE271.fasta	99.674	1657	1768
./genbank/GCA_002205045.1.fasta.gz	./ONE211.fasta	99.6861	1608	1805
./genbank/GCA_002205045.1.fasta.gz	./ONE271.fasta	99.638	1566	1805
./genbank/GCA_002209465.1.fasta.gz	./ONE211.fasta	99.7713	1678	1739
./genbank/GCA_002209465.1.fasta.gz	./ONE271.fasta	99.7669	1622	1739
./genbank/GCA_002234895.1.fasta.gz	./ONE211.fasta	99.7016	1686	1779
./genbank/GCA_002234895.1.fasta.gz	./ONE271.fasta	99.6552	1637	1779
./genbank/GCA_002248435.1.fasta.gz	./ONE211.fasta	99.7704	1672	1734
./genbank/GCA_002248435.1.fasta.gz	./ONE271.fasta	99.7303	1625	1734
./genbank/GCA_002248545.1.fasta.gz	./ONE211.fasta	99.7647	1713	1779
./genbank/GCA_002248545.1.fasta.gz	./ONE271.fasta	99.7481	1658	1779
./genbank/GCA_002250985.1.fasta.gz	./ONE211.fasta	99.7551	1716	1896
./genbank/GCA_002250985.1.fasta.gz	./ONE271.fasta	99.7101	1666	1896
./genbank/GCA_002257845.1.fasta.gz	./ONE211.fasta	99.725	1682	1758
./genbank/GCA_002257845.1.fasta.gz	./ONE271.fasta	99.6763	1629	1758
./genbank/GCA_002257925.1.fasta.gz	./ONE211.fasta	99.6561	1722	1827
./genbank/GCA_002257925.1.fasta.gz	./ONE271.fasta	99.607	1680	1827
./genbank/GCA_002258045.1.fasta.gz	./ONE211.fasta	99.6943	1731	1841
./genbank/GCA_002258045.1.fasta.gz	./ONE271.fasta	99.6274	1682	1841
./genbank/GCA_002258115.1.fasta.gz	./ONE211.fasta	99.734	1673	1748
./genbank/GCA_002258115.1.fasta.gz	./ONE271.fasta	99.6819	1622	1748
./genbank/GCA_002261545.1.fasta.gz	./ONE211.fasta	99.6692	1697	1808
./genbank/GCA_002261545.1.fasta.gz	./ONE271.fasta	99.613	1649	1808
./genbank/GCA_002261575.1.fasta.gz	./ONE211.fasta	99.72	1697	1772
./genbank/GCA_002261575.1.fasta.gz	./ONE271.fasta	99.6907	1636	1772
./genbank/GCA_002261655.1.fasta.gz	./ONE211.fasta	99.7113	1704	1778
./genbank/GCA_002261655.1.fasta.gz	./ONE271.fasta	99.6728	1642	1778
./genbank/GCA_002261675.1.fasta.gz	./ONE211.fasta	99.6419	1722	1905
./genbank/GCA_002261675.1.fasta.gz	./ONE271.fasta	99.5969	1662	1905
./genbank/GCA_002261685.1.fasta.gz	./ONE211.fasta	99.7141	1696	1771
./genbank/GCA_002261685.1.fasta.gz	./ONE271.fasta	99.6894	1637	1771
./genbank/GCA_002261735.1.fasta.gz	./ONE211.fasta	99.664	1696	1857
./genbank/GCA_002261735.1.fasta.gz	./ONE271.fasta	99.6138	1642	1857
./genbank/GCA_002261745.1.fasta.gz	./ONE211.fasta	99.7132	1705	1798
./genbank/GCA_002261745.1.fasta.gz	./ONE271.fasta	99.6368	1648	1798
./genbank/GCA_002261775.1.fasta.gz	./ONE211.fasta	99.678	1705	1795
./genbank/GCA_002261775.1.fasta.gz	./ONE271.fasta	99.625	1643	1795
./genbank/GCA_002261785.1.fasta.gz	./ONE211.fasta	99.7149	1707	1778
./genbank/GCA_002261785.1.fasta.gz	./ONE271.fasta	99.6726	1644	1778
./genbank/GCA_002261935.1.fasta.gz	./ONE211.fasta	99.7111	1696	1770
./genbank/GCA_002261935.1.fasta.gz	./ONE271.fasta	99.6849	1637	1770
./genbank/GCA_002261945.1.fasta.gz	./ONE211.fasta	99.7189	1695	1771
./genbank/GCA_002261945.1.fasta.gz	./ONE271.fasta	99.6801	1638	1771
./genbank/GCA_002262055.1.fasta.gz	./ONE211.fasta	99.6831	1711	1802
./genbank/GCA_002262055.1.fasta.gz	./ONE271.fasta	99.6259	1654	1802
./genbank/GCA_002262065.1.fasta.gz	./ONE211.fasta	99.6458	1715	1868
./genbank/GCA_002262065.1.fasta.gz	./ONE271.fasta	99.5666	1666	1868
./genbank/GCA_002262075.1.fasta.gz	./ONE211.fasta	99.6215	1701	1878
./genbank/GCA_002262075.1.fasta.gz	./ONE271.fasta	99.5659	1647	1878
./genbank/GCA_002262115.1.fasta.gz	./ONE211.fasta	99.7069	1697	1769
./genbank/GCA_002262115.1.fasta.gz	./ONE271.fasta	99.6891	1638	1769
./genbank/GCA_002262145.1.fasta.gz	./ONE211.fasta	99.7114	1694	1770
./genbank/GCA_002262145.1.fasta.gz	./ONE271.fasta	99.6831	1637	1770
./genbank/GCA_002262175.1.fasta.gz	./ONE211.fasta	99.6909	1704	1891
./genbank/GCA_002262175.1.fasta.gz	./ONE271.fasta	99.6631	1654	1891
./genbank/GCA_002262275.1.fasta.gz	./ONE211.fasta	99.7029	1708	1796
./genbank/GCA_002262275.1.fasta.gz	./ONE271.fasta	99.6487	1651	1796
./genbank/GCA_002262335.1.fasta.gz	./ONE211.fasta	99.6876	1722	1914
./genbank/GCA_002262335.1.fasta.gz	./ONE271.fasta	99.6585	1665	1914
./genbank/GCA_002262385.1.fasta.gz	./ONE211.fasta	99.7158	1697	1769
./genbank/GCA_002262385.1.fasta.gz	./ONE271.fasta	99.6932	1638	1769
./genbank/GCA_002262415.1.fasta.gz	./ONE211.fasta	99.7201	1696	1768
./genbank/GCA_002262415.1.fasta.gz	./ONE271.fasta	99.7033	1636	1768
./genbank/GCA_002262455.1.fasta.gz	./ONE211.fasta	99.7149	1698	1768
./genbank/GCA_002262455.1.fasta.gz	./ONE271.fasta	99.6942	1638	1768
./genbank/GCA_002262465.1.fasta.gz	./ONE211.fasta	99.6211	1699	1877
./genbank/GCA_002262465.1.fasta.gz	./ONE271.fasta	99.5618	1644	1877
./genbank/GCA_002262565.1.fasta.gz	./ONE211.fasta	99.7131	1696	1771
./genbank/GCA_002262565.1.fasta.gz	./ONE271.fasta	99.69	1637	1771
./genbank/GCA_002262635.1.fasta.gz	./ONE211.fasta	99.7267	1694	1771
./genbank/GCA_002262635.1.fasta.gz	./ONE271.fasta	99.6845	1639	1771
./genbank/GCA_002262675.1.fasta.gz	./ONE211.fasta	99.6212	1703	1878
./genbank/GCA_002262675.1.fasta.gz	./ONE271.fasta	99.5646	1647	1878
./genbank/GCA_002262735.1.fasta.gz	./ONE211.fasta	99.7054	1694	1770
./genbank/GCA_002262735.1.fasta.gz	./ONE271.fasta	99.6743	1638	1770
./genbank/GCA_002264475.1.fasta.gz	./ONE211.fasta	99.6579	1710	1862
./genbank/GCA_002264475.1.fasta.gz	./ONE271.fasta	99.5952	1657	1862
./genbank/GCA_002264505.1.fasta.gz	./ONE211.fasta	99.747	1704	1834
./genbank/GCA_002264505.1.fasta.gz	./ONE271.fasta	99.6824	1646	1834
./genbank/GCA_002264605.1.fasta.gz	./ONE211.fasta	99.7129	1708	1804
./genbank/GCA_002264605.1.fasta.gz	./ONE271.fasta	99.6672	1646	1804
./genbank/GCA_002264645.1.fasta.gz	./ONE211.fasta	99.7186	1703	1820
./genbank/GCA_002264645.1.fasta.gz	./ONE271.fasta	99.6687	1657	1820
./genbank/GCA_002264685.1.fasta.gz	./ONE211.fasta	99.6981	1707	1804
./genbank/GCA_002264685.1.fasta.gz	./ONE271.fasta	99.6286	1656	1804
./genbank/GCA_002264695.1.fasta.gz	./ONE211.fasta	99.6798	1713	1785
./genbank/GCA_002264695.1.fasta.gz	./ONE271.fasta	99.5988	1660	1785
./genbank/GCA_002264705.1.fasta.gz	./ONE211.fasta	99.7145	1709	1827
./genbank/GCA_002264705.1.fasta.gz	./ONE271.fasta	99.6585	1659	1827
./genbank/GCA_002264715.1.fasta.gz	./ONE211.fasta	99.7176	1708	1828
./genbank/GCA_002264715.1.fasta.gz	./ONE271.fasta	99.6589	1656	1828
./genbank/GCA_002264765.1.fasta.gz	./ONE211.fasta	99.7133	1700	1795
./genbank/GCA_002264765.1.fasta.gz	./ONE271.fasta	99.6748	1643	1795
./genbank/GCA_002264775.1.fasta.gz	./ONE211.fasta	99.6901	1714	1786
./genbank/GCA_002264775.1.fasta.gz	./ONE271.fasta	99.6045	1661	1786
./genbank/GCA_002264785.1.fasta.gz	./ONE211.fasta	99.6556	1717	1828
./genbank/GCA_002264785.1.fasta.gz	./ONE271.fasta	99.5969	1661	1828
./genbank/GCA_002264795.1.fasta.gz	./ONE211.fasta	99.5964	1720	1886
./genbank/GCA_002264795.1.fasta.gz	./ONE271.fasta	99.5382	1666	1886
./genbank/GCA_002264855.1.fasta.gz	./ONE211.fasta	99.606	1728	1834
./genbank/GCA_002264855.1.fasta.gz	./ONE271.fasta	99.5723	1668	1834
./genbank/GCA_002264925.1.fasta.gz	./ONE211.fasta	99.6752	1724	1891
./genbank/GCA_002264925.1.fasta.gz	./ONE271.fasta	99.6311	1667	1891
./genbank/GCA_002265015.1.fasta.gz	./ONE211.fasta	99.6681	1715	1837
./genbank/GCA_002265015.1.fasta.gz	./ONE271.fasta	99.5863	1662	1837
./genbank/GCA_002269295.1.fasta.gz	./ONE211.fasta	99.7457	1710	1818
./genbank/GCA_002269295.1.fasta.gz	./ONE271.fasta	99.7177	1650	1818
./genbank/GCA_002278055.1.fasta.gz	./ONE211.fasta	99.7183	1707	1825
./genbank/GCA_002278055.1.fasta.gz	./ONE271.fasta	99.6881	1637	1825
./genbank/GCA_002295185.1.fasta.gz	./ONE211.fasta	99.7442	1701	1826
./genbank/GCA_002295185.1.fasta.gz	./ONE271.fasta	99.739	1647	1826
./genbank/GCA_002300725.2.fasta.gz	./ONE211.fasta	99.7048	1680	1761
./genbank/GCA_002300725.2.fasta.gz	./ONE271.fasta	99.6874	1627	1761
./genbank/GCA_002300765.2.fasta.gz	./ONE211.fasta	99.9212	1682	1736
./genbank/GCA_002300765.2.fasta.gz	./ONE271.fasta	99.9155	1639	1736
./genbank/GCA_002369935.1.fasta.gz	./ONE211.fasta	99.7011	1573	1689
./genbank/GCA_002369935.1.fasta.gz	./ONE271.fasta	99.612	1541	1689
./genbank/GCA_002369985.1.fasta.gz	./ONE211.fasta	99.6496	1680	1824
./genbank/GCA_002369985.1.fasta.gz	./ONE271.fasta	99.5565	1645	1824
./genbank/GCA_002370005.1.fasta.gz	./ONE211.fasta	99.6518	1665	1816
./genbank/GCA_002370005.1.fasta.gz	./ONE271.fasta	99.568	1630	1816
./genbank/GCA_002370055.1.fasta.gz	./ONE211.fasta	99.6583	1690	1853
./genbank/GCA_002370055.1.fasta.gz	./ONE271.fasta	99.5726	1646	1853
./genbank/GCA_002370065.1.fasta.gz	./ONE211.fasta	99.6491	1697	1855
./genbank/GCA_002370065.1.fasta.gz	./ONE271.fasta	99.595	1652	1855
./genbank/GCA_002751175.1.fasta.gz	./ONE211.fasta	99.6987	1693	1820
./genbank/GCA_002751175.1.fasta.gz	./ONE271.fasta	99.6785	1636	1820
./genbank/GCA_002751185.1.fasta.gz	./ONE211.fasta	99.6613	1693	1810
./genbank/GCA_002751185.1.fasta.gz	./ONE271.fasta	99.6364	1638	1810
./genbank/GCA_002751195.1.fasta.gz	./ONE211.fasta	99.6876	1696	1817
./genbank/GCA_002751195.1.fasta.gz	./ONE271.fasta	99.6562	1637	1817
./genbank/GCA_002751235.1.fasta.gz	./ONE211.fasta	99.6933	1695	1812
./genbank/GCA_002751235.1.fasta.gz	./ONE271.fasta	99.6282	1650	1812
./genbank/GCA_002751295.1.fasta.gz	./ONE211.fasta	99.706	1699	1822
./genbank/GCA_002751295.1.fasta.gz	./ONE271.fasta	99.6581	1646	1822
./genbank/GCA_002751415.1.fasta.gz	./ONE211.fasta	99.7048	1698	1796
./genbank/GCA_002751415.1.fasta.gz	./ONE271.fasta	99.6496	1645	1796
./genbank/GCA_002751435.1.fasta.gz	./ONE211.fasta	99.7449	1696	1799
./genbank/GCA_002751435.1.fasta.gz	./ONE271.fasta	99.6934	1635	1799
./genbank/GCA_002759035.1.fasta.gz	./ONE211.fasta	99.7448	1684	1795
./genbank/GCA_002759035.1.fasta.gz	./ONE271.fasta	99.7195	1642	1795
./genbank/GCA_002775405.1.fasta.gz	./ONE211.fasta	99.6955	1716	1809
./genbank/GCA_002775405.1.fasta.gz	./ONE271.fasta	99.671	1659	1809
./genbank/GCA_002844865.1.fasta.gz	./ONE211.fasta	99.6841	1687	1764
./genbank/GCA_002844865.1.fasta.gz	./ONE271.fasta	99.6608	1637	1764
./genbank/GCA_002844875.1.fasta.gz	./ONE211.fasta	99.6923	1693	1768
./genbank/GCA_002844875.1.fasta.gz	./ONE271.fasta	99.6538	1639	1768
./genbank/GCA_002844925.1.fasta.gz	./ONE211.fasta	99.6911	1689	1764
./genbank/GCA_002844925.1.fasta.gz	./ONE271.fasta	99.6619	1637	1764
./genbank/GCA_002844935.1.fasta.gz	./ONE211.fasta	99.7205	1669	1757
./genbank/GCA_002844935.1.fasta.gz	./ONE271.fasta	99.6579	1616	1757
./genbank/GCA_002844975.1.fasta.gz	./ONE211.fasta	99.5856	1707	1847
./genbank/GCA_002844975.1.fasta.gz	./ONE271.fasta	99.5433	1655	1847
./genbank/GCA_002844985.1.fasta.gz	./ONE211.fasta	99.7487	1690	1827
./genbank/GCA_002844985.1.fasta.gz	./ONE271.fasta	99.7291	1640	1827
./genbank/GCA_002845045.1.fasta.gz	./ONE211.fasta	99.6998	1700	1805
./genbank/GCA_002845045.1.fasta.gz	./ONE271.fasta	99.6741	1644	1805
./genbank/GCA_002845065.1.fasta.gz	./ONE211.fasta	99.6644	1708	1811
./genbank/GCA_002845065.1.fasta.gz	./ONE271.fasta	99.6506	1659	1811
./genbank/GCA_002845075.1.fasta.gz	./ONE211.fasta	99.604	1707	1853
./genbank/GCA_002845075.1.fasta.gz	./ONE271.fasta	99.5621	1656	1853
./genbank/GCA_002845095.1.fasta.gz	./ONE211.fasta	99.7127	1696	1798
./genbank/GCA_002845095.1.fasta.gz	./ONE271.fasta	99.6904	1645	1798
./genbank/GCA_002845125.1.fasta.gz	./ONE211.fasta	99.7287	1681	1763
./genbank/GCA_002845125.1.fasta.gz	./ONE271.fasta	99.6419	1634	1763
./genbank/GCA_002845135.1.fasta.gz	./ONE211.fasta	99.6745	1726	1850
./genbank/GCA_002845135.1.fasta.gz	./ONE271.fasta	99.6285	1668	1850
./genbank/GCA_002845205.1.fasta.gz	./ONE211.fasta	99.7141	1687	1766
./genbank/GCA_002845205.1.fasta.gz	./ONE271.fasta	99.6559	1639	1766
./genbank/GCA_002845225.1.fasta.gz	./ONE211.fasta	99.743	1716	1862
./genbank/GCA_002845225.1.fasta.gz	./ONE271.fasta	99.7074	1668	1862
./genbank/GCA_002845235.1.fasta.gz	./ONE211.fasta	99.7101	1686	1765
./genbank/GCA_002845235.1.fasta.gz	./ONE271.fasta	99.6799	1632	1765
./genbank/GCA_002845265.1.fasta.gz	./ONE211.fasta	99.7103	1674	1746
./genbank/GCA_002845265.1.fasta.gz	./ONE271.fasta	99.6982	1621	1746
./genbank/GCA_002845315.1.fasta.gz	./ONE211.fasta	99.6884	1685	1763
./genbank/GCA_002845315.1.fasta.gz	./ONE271.fasta	99.659	1633	1763
./genbank/GCA_002845345.1.fasta.gz	./ONE211.fasta	99.7069	1721	1839
./genbank/GCA_002845345.1.fasta.gz	./ONE271.fasta	99.6516	1674	1839
./genbank/GCA_002848545.1.fasta.gz	./ONE211.fasta	99.5876	1775	1950
./genbank/GCA_002848545.1.fasta.gz	./ONE271.fasta	99.5444	1709	1950
./genbank/GCA_002848565.1.fasta.gz	./ONE211.fasta	99.6656	1746	1947
./genbank/GCA_002848565.1.fasta.gz	./ONE271.fasta	99.6069	1690	1947
./genbank/GCA_002848585.1.fasta.gz	./ONE211.fasta	99.6004	1735	1964
./genbank/GCA_002848585.1.fasta.gz	./ONE271.fasta	99.5678	1672	1964
./genbank/GCA_002851375.1.fasta.gz	./ONE211.fasta	99.6169	1669	1930
./genbank/GCA_002851375.1.fasta.gz	./ONE271.fasta	99.557	1627	1930
./genbank/GCA_002852175.1.fasta.gz	./ONE211.fasta	99.6653	1727	1856
./genbank/GCA_002852175.1.fasta.gz	./ONE271.fasta	99.6343	1675	1856
./genbank/GCA_002852815.1.fasta.gz	./ONE211.fasta	99.6525	1729	1858
./genbank/GCA_002852815.1.fasta.gz	./ONE271.fasta	99.611	1674	1858
./genbank/GCA_002852825.1.fasta.gz	./ONE211.fasta	99.6557	1728	1859
./genbank/GCA_002852825.1.fasta.gz	./ONE271.fasta	99.5887	1675	1859
./genbank/GCA_002852855.1.fasta.gz	./ONE211.fasta	99.6572	1727	1860
./genbank/GCA_002852855.1.fasta.gz	./ONE271.fasta	99.6154	1672	1860
./genbank/GCA_002852945.3.fasta.gz	./ONE211.fasta	99.7118	1718	1882
./genbank/GCA_002852945.3.fasta.gz	./ONE271.fasta	99.65	1663	1882
./genbank/GCA_002853435.3.fasta.gz	./ONE211.fasta	99.7152	1738	1947
./genbank/GCA_002853435.3.fasta.gz	./ONE271.fasta	99.6441	1686	1947
./genbank/GCA_002861655.1.fasta.gz	./ONE211.fasta	99.6087	1705	1846
./genbank/GCA_002861655.1.fasta.gz	./ONE271.fasta	99.5826	1650	1846
./genbank/GCA_002861725.1.fasta.gz	./ONE211.fasta	99.6829	1712	1802
./genbank/GCA_002861725.1.fasta.gz	./ONE271.fasta	99.6341	1661	1802
./genbank/GCA_002861745.1.fasta.gz	./ONE211.fasta	99.6796	1714	1804
./genbank/GCA_002861745.1.fasta.gz	./ONE271.fasta	99.63	1662	1804
./genbank/GCA_002893825.1.fasta.gz	./ONE211.fasta	99.5995	1723	1844
./genbank/GCA_002893825.1.fasta.gz	./ONE271.fasta	99.5732	1653	1844
./genbank/GCA_002894465.1.fasta.gz	./ONE211.fasta	99.6692	1705	1812
./genbank/GCA_002894465.1.fasta.gz	./ONE271.fasta	99.5994	1658	1812
./genbank/GCA_002894525.1.fasta.gz	./ONE211.fasta	99.6874	1719	1826
./genbank/GCA_002894525.1.fasta.gz	./ONE271.fasta	99.6335	1665	1826
./genbank/GCA_002903895.1.fasta.gz	./ONE211.fasta	99.7391	1708	1778
./genbank/GCA_002903895.1.fasta.gz	./ONE271.fasta	99.7216	1650	1778
./genbank/GCA_002903925.1.fasta.gz	./ONE211.fasta	99.7537	1693	1771
./genbank/GCA_002903925.1.fasta.gz	./ONE271.fasta	99.7446	1644	1771
./genbank/GCA_002903945.1.fasta.gz	./ONE211.fasta	99.7468	1696	1769
./genbank/GCA_002903945.1.fasta.gz	./ONE271.fasta	99.6974	1640	1769
./genbank/GCA_002934765.1.fasta.gz	./ONE211.fasta	99.7242	1574	1647
./genbank/GCA_002934765.1.fasta.gz	./ONE271.fasta	99.707	1519	1647
./genbank/GCA_002935365.2.fasta.gz	./ONE211.fasta	99.8176	1739	1817
./genbank/GCA_002935365.2.fasta.gz	./ONE271.fasta	99.7975	1679	1817
./genbank/GCA_002935425.2.fasta.gz	./ONE211.fasta	99.8057	1737	1810
./genbank/GCA_002935425.2.fasta.gz	./ONE271.fasta	99.7857	1683	1810
./genbank/GCA_002935485.2.fasta.gz	./ONE211.fasta	99.7763	1743	1817
./genbank/GCA_002935485.2.fasta.gz	./ONE271.fasta	99.7763	1680	1817
./genbank/GCA_002935815.2.fasta.gz	./ONE271.fasta	99.7366	1639	1789
./genbank/GCA_002935815.2.fasta.gz	./ONE211.fasta	99.7192	1693	1789
./genbank/GCA_002935865.2.fasta.gz	./ONE211.fasta	99.7548	1697	1808
./genbank/GCA_002935865.2.fasta.gz	./ONE271.fasta	99.7292	1645	1808
./genbank/GCA_002935985.2.fasta.gz	./ONE211.fasta	99.7793	1748	1829
./genbank/GCA_002935985.2.fasta.gz	./ONE271.fasta	99.7512	1689	1829
./genbank/GCA_002936025.2.fasta.gz	./ONE211.fasta	99.8034	1735	1807
./genbank/GCA_002936025.2.fasta.gz	./ONE271.fasta	99.7711	1687	1807
./genbank/GCA_002936185.2.fasta.gz	./ONE211.fasta	99.795	1748	1815
./genbank/GCA_002936185.2.fasta.gz	./ONE271.fasta	99.7541	1692	1815
./genbank/GCA_002936265.2.fasta.gz	./ONE211.fasta	99.8059	1740	1869
./genbank/GCA_002936265.2.fasta.gz	./ONE271.fasta	99.7585	1681	1869
./genbank/GCA_002936435.2.fasta.gz	./ONE211.fasta	99.8006	1751	1819
./genbank/GCA_002936435.2.fasta.gz	./ONE271.fasta	99.7599	1694	1819
./genbank/GCA_002936515.2.fasta.gz	./ONE211.fasta	99.812	1745	1813
./genbank/GCA_002936515.2.fasta.gz	./ONE271.fasta	99.7557	1684	1813
./genbank/GCA_002936685.2.fasta.gz	./ONE211.fasta	99.769	1742	1820
./genbank/GCA_002936685.2.fasta.gz	./ONE271.fasta	99.7364	1682	1820
./genbank/GCA_002936705.2.fasta.gz	./ONE211.fasta	99.7991	1750	1820
./genbank/GCA_002936705.2.fasta.gz	./ONE271.fasta	99.7368	1691	1820
./genbank/GCA_002936735.2.fasta.gz	./ONE211.fasta	99.8029	1743	1813
./genbank/GCA_002936735.2.fasta.gz	./ONE271.fasta	99.7459	1689	1813
./genbank/GCA_002936755.2.fasta.gz	./ONE211.fasta	99.8072	1744	1814
./genbank/GCA_002936755.2.fasta.gz	./ONE271.fasta	99.7681	1692	1814
./genbank/GCA_002936895.2.fasta.gz	./ONE211.fasta	99.8114	1735	1810
./genbank/GCA_002936895.2.fasta.gz	./ONE271.fasta	99.7858	1684	1810
./genbank/GCA_002936905.2.fasta.gz	./ONE211.fasta	99.7892	1740	1827
./genbank/GCA_002936905.2.fasta.gz	./ONE271.fasta	99.7664	1681	1827
./genbank/GCA_002941005.2.fasta.gz	./ONE211.fasta	99.7983	1737	1820
./genbank/GCA_002941005.2.fasta.gz	./ONE271.fasta	99.7522	1688	1820
./genbank/GCA_002969715.2.fasta.gz	./ONE211.fasta	99.8148	1745	1822
./genbank/GCA_002969715.2.fasta.gz	./ONE271.fasta	99.787	1693	1822
./genbank/GCA_003037065.1.fasta.gz	./ONE211.fasta	99.6336	1711	1839
./genbank/GCA_003037065.1.fasta.gz	./ONE271.fasta	99.5768	1651	1839
./genbank/GCA_003037325.3.fasta.gz	./ONE211.fasta	99.6587	1696	1843
./genbank/GCA_003037325.3.fasta.gz	./ONE271.fasta	99.6383	1638	1843
./genbank/GCA_003037565.1.fasta.gz	./ONE211.fasta	99.6982	1628	1724
./genbank/GCA_003037565.1.fasta.gz	./ONE271.fasta	99.6486	1577	1724
./genbank/GCA_003037955.1.fasta.gz	./ONE211.fasta	99.6889	1722	1835
./genbank/GCA_003037955.1.fasta.gz	./ONE271.fasta	99.6187	1665	1835
./genbank/GCA_003038215.3.fasta.gz	./ONE211.fasta	99.665	1733	1967
./genbank/GCA_003038215.3.fasta.gz	./ONE271.fasta	99.6232	1675	1967
./genbank/GCA_003038265.1.fasta.gz	./ONE211.fasta	99.6881	1724	1835
./genbank/GCA_003038265.1.fasta.gz	./ONE271.fasta	99.6256	1669	1835
./genbank/GCA_003095435.1.fasta.gz	./ONE211.fasta	99.4226	369	457
./genbank/GCA_003095435.1.fasta.gz	./ONE271.fasta	99.3145	367	457
./genbank/GCA_003095575.1.fasta.gz	./ONE211.fasta	99.8073	1369	1493
./genbank/GCA_003095575.1.fasta.gz	./ONE271.fasta	99.7173	1349	1493
./genbank/GCA_003095595.1.fasta.gz	./ONE211.fasta	99.7548	1094	1210
./genbank/GCA_003095595.1.fasta.gz	./ONE271.fasta	99.672	1081	1210
./genbank/GCA_003111885.2.fasta.gz	./ONE211.fasta	99.563	1731	2029
./genbank/GCA_003111885.2.fasta.gz	./ONE271.fasta	99.5231	1672	2029
./genbank/GCA_003114995.1.fasta.gz	./ONE211.fasta	99.714	1696	1803
./genbank/GCA_003114995.1.fasta.gz	./ONE271.fasta	99.6886	1651	1803
./genbank/GCA_003115015.2.fasta.gz	./ONE211.fasta	99.6622	1719	1906
./genbank/GCA_003115015.2.fasta.gz	./ONE271.fasta	99.6414	1672	1906
./genbank/GCA_003115035.2.fasta.gz	./ONE271.fasta	99.6622	1666	1824
./genbank/GCA_003115035.2.fasta.gz	./ONE211.fasta	99.6541	1708	1824
./genbank/GCA_003115055.2.fasta.gz	./ONE211.fasta	99.6388	1717	1899
./genbank/GCA_003115055.2.fasta.gz	./ONE271.fasta	99.6145	1664	1899
./genbank/GCA_003176475.1.fasta.gz	./ONE211.fasta	99.7444	1734	1823
./genbank/GCA_003176475.1.fasta.gz	./ONE271.fasta	99.7072	1686	1823
./genbank/GCA_003186705.1.fasta.gz	./ONE211.fasta	99.7037	1671	1815
./genbank/GCA_003186705.1.fasta.gz	./ONE271.fasta	99.6491	1629	1815
./genbank/GCA_003195875.1.fasta.gz	./ONE211.fasta	99.7739	1684	1768
./genbank/GCA_003195875.1.fasta.gz	./ONE271.fasta	99.7545	1637	1768
./genbank/GCA_003196615.1.fasta.gz	./ONE211.fasta	99.8028	1695	1770
./genbank/GCA_003196615.1.fasta.gz	./ONE271.fasta	99.7568	1648	1770
./genbank/GCA_003196715.1.fasta.gz	./ONE211.fasta	99.7995	1700	1778
./genbank/GCA_003196715.1.fasta.gz	./ONE271.fasta	99.7594	1656	1778
./genbank/GCA_003203435.1.fasta.gz	./ONE211.fasta	99.573	1768	2035
./genbank/GCA_003203435.1.fasta.gz	./ONE271.fasta	99.5338	1715	2035
./genbank/GCA_003262475.1.fasta.gz	./ONE211.fasta	99.7552	1655	1795
./genbank/GCA_003262475.1.fasta.gz	./ONE271.fasta	99.7312	1612	1795
./genbank/GCA_003262845.1.fasta.gz	./ONE211.fasta	99.7679	1742	1826
./genbank/GCA_003262845.1.fasta.gz	./ONE271.fasta	99.663	1690	1826
./genbank/GCA_003284835.1.fasta.gz	./ONE211.fasta	99.966	1614	1654
./genbank/GCA_003284835.1.fasta.gz	./ONE271.fasta	99.9009	1586	1654
./genbank/GCA_003312205.1.fasta.gz	./ONE211.fasta	99.6835	1706	1892
./genbank/GCA_003312205.1.fasta.gz	./ONE271.fasta	99.6115	1657	1892
./genbank/GCA_003321225.1.fasta.gz	./ONE211.fasta	99.8891	1623	1710
./genbank/GCA_003321225.1.fasta.gz	./ONE271.fasta	99.8499	1586	1710
./genbank/GCA_003321235.1.fasta.gz	./ONE211.fasta	99.8577	1557	1661
./genbank/GCA_003321235.1.fasta.gz	./ONE271.fasta	99.8094	1523	1661
./genbank/GCA_003321295.1.fasta.gz	./ONE211.fasta	99.9762	1680	1724
./genbank/GCA_003321295.1.fasta.gz	./ONE271.fasta	99.9197	1648	1724
./genbank/GCA_003321315.1.fasta.gz	./ONE211.fasta	99.95	1628	1788
./genbank/GCA_003321315.1.fasta.gz	./ONE271.fasta	99.8937	1604	1788
./genbank/GCA_003321465.1.fasta.gz	./ONE211.fasta	99.9272	1006	1026
./genbank/GCA_003321465.1.fasta.gz	./ONE271.fasta	99.8975	993	1026
./genbank/GCA_003323855.1.fasta.gz	./ONE211.fasta	99.6534	1697	1863
./genbank/GCA_003323855.1.fasta.gz	./ONE271.fasta	99.5795	1647	1863
./genbank/GCA_003323865.1.fasta.gz	./ONE211.fasta	99.6443	1693	1857
./genbank/GCA_003323865.1.fasta.gz	./ONE271.fasta	99.6125	1640	1857
./genbank/GCA_003323895.1.fasta.gz	./ONE211.fasta	99.67	1706	1876
./genbank/GCA_003323895.1.fasta.gz	./ONE271.fasta	99.6009	1651	1876
./genbank/GCA_003323905.1.fasta.gz	./ONE211.fasta	99.6423	1694	1864
./genbank/GCA_003323905.1.fasta.gz	./ONE271.fasta	99.5648	1650	1864
./genbank/GCA_003323935.1.fasta.gz	./ONE211.fasta	99.6466	1694	1860
./genbank/GCA_003323935.1.fasta.gz	./ONE271.fasta	99.5719	1646	1860
./genbank/GCA_003323955.1.fasta.gz	./ONE211.fasta	99.6487	1695	1867
./genbank/GCA_003323955.1.fasta.gz	./ONE271.fasta	99.5515	1654	1867
./genbank/GCA_003323965.1.fasta.gz	./ONE211.fasta	99.6738	1693	1866
./genbank/GCA_003323965.1.fasta.gz	./ONE271.fasta	99.585	1646	1866
./genbank/GCA_003323985.1.fasta.gz	./ONE211.fasta	99.6108	1714	1878
./genbank/GCA_003323985.1.fasta.gz	./ONE271.fasta	99.564	1662	1878
./genbank/GCA_003326435.1.fasta.gz	./ONE211.fasta	99.7723	1486	1664
./genbank/GCA_003326435.1.fasta.gz	./ONE271.fasta	99.7284	1453	1664
./genbank/GCA_003327505.1.fasta.gz	./ONE211.fasta	99.8076	1150	1241
./genbank/GCA_003327505.1.fasta.gz	./ONE271.fasta	99.7149	1140	1241
./genbank/GCA_003332095.1.fasta.gz	./ONE211.fasta	99.7021	1705	1794
./genbank/GCA_003332095.1.fasta.gz	./ONE271.fasta	99.6808	1643	1794
./genbank/GCA_003367555.1.fasta.gz	./ONE211.fasta	99.6599	1717	1893
./genbank/GCA_003367555.1.fasta.gz	./ONE271.fasta	99.6226	1664	1893
./genbank/GCA_003400795.1.fasta.gz	./ONE211.fasta	99.7271	1675	1774
./genbank/GCA_003400795.1.fasta.gz	./ONE271.fasta	99.6658	1632	1774
./genbank/GCA_003401345.1.fasta.gz	./ONE211.fasta	99.742	1686	1769
./genbank/GCA_003401345.1.fasta.gz	./ONE271.fasta	99.6941	1633	1769
./genbank/GCA_003410395.1.fasta.gz	./ONE211.fasta	99.5955	1740	1956
./genbank/GCA_003410395.1.fasta.gz	./ONE271.fasta	99.551	1684	1956
./genbank/GCA_003429545.1.fasta.gz	./ONE211.fasta	99.6629	1753	1932
./genbank/GCA_003429545.1.fasta.gz	./ONE271.fasta	99.5755	1699	1932
./genbank/GCA_003432105.1.fasta.gz	./ONE211.fasta	99.7691	1688	1801
./genbank/GCA_003432105.1.fasta.gz	./ONE271.fasta	99.738	1642	1801
./genbank/GCA_003569825.1.fasta.gz	./ONE211.fasta	99.6908	1713	1809
./genbank/GCA_003569825.1.fasta.gz	./ONE271.fasta	99.6221	1662	1809
./genbank/GCA_003583155.1.fasta.gz	./ONE211.fasta	99.7365	1712	1893
./genbank/GCA_003583155.1.fasta.gz	./ONE271.fasta	99.7045	1663	1893
./genbank/GCA_003583235.1.fasta.gz	./ONE211.fasta	99.7643	1720	1906
./genbank/GCA_003583235.1.fasta.gz	./ONE271.fasta	99.6992	1674	1906
./genbank/GCA_003584585.1.fasta.gz	./ONE211.fasta	99.6662	1774	1948
./genbank/GCA_003584585.1.fasta.gz	./ONE271.fasta	99.579	1724	1948
./genbank/GCA_003664715.1.fasta.gz	./ONE271.fasta	99.6491	1655	1830
./genbank/GCA_003664715.1.fasta.gz	./ONE211.fasta	99.6478	1718	1830
./genbank/GCA_003666735.1.fasta.gz	./ONE211.fasta	99.6548	1712	1873
./genbank/GCA_003666735.1.fasta.gz	./ONE271.fasta	99.6054	1657	1873
./genbank/GCA_003666765.1.fasta.gz	./ONE211.fasta	99.6591	1713	1881
./genbank/GCA_003666765.1.fasta.gz	./ONE271.fasta	99.5841	1659	1881
./genbank/GCA_003666785.1.fasta.gz	./ONE211.fasta	99.6656	1715	1893
./genbank/GCA_003666785.1.fasta.gz	./ONE271.fasta	99.6089	1658	1893
./genbank/GCA_003666795.1.fasta.gz	./ONE211.fasta	99.6255	1717	1878
./genbank/GCA_003666795.1.fasta.gz	./ONE271.fasta	99.5528	1658	1878
./genbank/GCA_003666825.1.fasta.gz	./ONE211.fasta	99.6254	1711	1874
./genbank/GCA_003666825.1.fasta.gz	./ONE271.fasta	99.5588	1662	1874
./genbank/GCA_003666835.1.fasta.gz	./ONE211.fasta	99.6589	1715	1880
./genbank/GCA_003666835.1.fasta.gz	./ONE271.fasta	99.616	1658	1880
./genbank/GCA_003931835.1.fasta.gz	./ONE211.fasta	99.7332	1689	1786
./genbank/GCA_003931835.1.fasta.gz	./ONE271.fasta	99.6809	1634	1786
./genbank/GCA_003992585.1.fasta.gz	./ONE211.fasta	99.7195	1725	1810
./genbank/GCA_003992585.1.fasta.gz	./ONE271.fasta	99.6673	1672	1810
./genbank/GCA_004004995.1.fasta.gz	./ONE211.fasta	99.6877	1678	1779
./genbank/GCA_004004995.1.fasta.gz	./ONE271.fasta	99.6804	1637	1779
./genbank/GCA_004005285.1.fasta.gz	./ONE211.fasta	99.6444	1697	1773
./genbank/GCA_004005285.1.fasta.gz	./ONE271.fasta	99.6001	1646	1773
./genbank/GCA_004005355.1.fasta.gz	./ONE211.fasta	99.6375	1657	1745
./genbank/GCA_004005355.1.fasta.gz	./ONE271.fasta	99.5957	1615	1745
./genbank/GCA_004005745.1.fasta.gz	./ONE271.fasta	99.7002	1631	1777
./genbank/GCA_004005745.1.fasta.gz	./ONE211.fasta	99.6944	1670	1777
./genbank/GCA_004119955.1.fasta.gz	./ONE211.fasta	99.7107	1753	1970
./genbank/GCA_004119955.1.fasta.gz	./ONE271.fasta	99.613	1705	1970
./genbank/GCA_004119975.1.fasta.gz	./ONE211.fasta	99.716	1732	1944
./genbank/GCA_004119975.1.fasta.gz	./ONE271.fasta	99.6435	1681	1944
./genbank/GCA_004119995.1.fasta.gz	./ONE211.fasta	99.6441	1717	1910
./genbank/GCA_004119995.1.fasta.gz	./ONE271.fasta	99.6189	1663	1910
./genbank/GCA_004120095.1.fasta.gz	./ONE211.fasta	99.706	1753	1958
./genbank/GCA_004120095.1.fasta.gz	./ONE271.fasta	99.639	1691	1958
./genbank/GCA_004120115.1.fasta.gz	./ONE211.fasta	99.7858	1725	1880
./genbank/GCA_004120115.1.fasta.gz	./ONE271.fasta	99.6923	1676	1880
./genbank/GCA_004127435.1.fasta.gz	./ONE211.fasta	99.7464	1710	1845
./genbank/GCA_004127435.1.fasta.gz	./ONE271.fasta	99.6715	1655	1845
./genbank/GCA_004127675.1.fasta.gz	./ONE211.fasta	99.7352	1323	1431
./genbank/GCA_004127675.1.fasta.gz	./ONE271.fasta	99.6893	1298	1431
./genbank/GCA_004127685.1.fasta.gz	./ONE211.fasta	99.7405	1657	1773
./genbank/GCA_004127685.1.fasta.gz	./ONE271.fasta	99.7221	1604	1773
./genbank/GCA_004127855.1.fasta.gz	./ONE211.fasta	99.6874	1275	1387
./genbank/GCA_004127855.1.fasta.gz	./ONE271.fasta	99.5845	1247	1387
./genbank/GCA_004127875.1.fasta.gz	./ONE211.fasta	99.6704	1401	1526
./genbank/GCA_004127875.1.fasta.gz	./ONE271.fasta	99.6186	1377	1526
./genbank/GCA_004127885.1.fasta.gz	./ONE211.fasta	99.7142	1475	1579
./genbank/GCA_004127885.1.fasta.gz	./ONE271.fasta	99.6763	1434	1579
./genbank/GCA_004141975.1.fasta.gz	./ONE211.fasta	99.68	1726	1880
./genbank/GCA_004141975.1.fasta.gz	./ONE271.fasta	99.6076	1671	1880
./genbank/GCA_004146185.1.fasta.gz	./ONE211.fasta	99.8372	1660	1704
./genbank/GCA_004146185.1.fasta.gz	./ONE271.fasta	99.8095	1613	1704
./genbank/GCA_004153275.1.fasta.gz	./ONE211.fasta	99.6825	1609	1696
./genbank/GCA_004153275.1.fasta.gz	./ONE271.fasta	99.6213	1570	1696
./genbank/GCA_004294685.1.fasta.gz	./ONE211.fasta	99.6969	1745	1832
./genbank/GCA_004294685.1.fasta.gz	./ONE271.fasta	99.6326	1696	1832
./genbank/GCA_004294785.1.fasta.gz	./ONE211.fasta	99.6676	1731	1815
./genbank/GCA_004294785.1.fasta.gz	./ONE271.fasta	99.6374	1685	1815
./genbank/GCA_004323155.1.fasta.gz	./ONE211.fasta	99.731	1722	1798
./genbank/GCA_004323155.1.fasta.gz	./ONE271.fasta	99.6554	1666	1798
./genbank/GCA_004323165.1.fasta.gz	./ONE211.fasta	99.785	1709	1776
./genbank/GCA_004323165.1.fasta.gz	./ONE271.fasta	99.719	1646	1776
./genbank/GCA_004795625.1.fasta.gz	./ONE211.fasta	99.6718	1696	1761
./genbank/GCA_004795625.1.fasta.gz	./ONE271.fasta	99.5989	1645	1761
./genbank/GCA_004832575.1.fasta.gz	./ONE211.fasta	99.7638	1709	1823
./genbank/GCA_004832575.1.fasta.gz	./ONE271.fasta	99.6909	1658	1823
./genbank/GCA_004832985.1.fasta.gz	./ONE211.fasta	99.7759	1698	1818
./genbank/GCA_004832985.1.fasta.gz	./ONE271.fasta	99.7057	1651	1818
./genbank/GCA_004833175.1.fasta.gz	./ONE211.fasta	99.7616	1702	1815
./genbank/GCA_004833175.1.fasta.gz	./ONE271.fasta	99.6893	1652	1815
./genbank/GCA_004833385.1.fasta.gz	./ONE211.fasta	99.7878	1700	1822
./genbank/GCA_004833385.1.fasta.gz	./ONE271.fasta	99.7023	1650	1822
./genbank/GCA_004833485.1.fasta.gz	./ONE211.fasta	99.7343	1699	1811
./genbank/GCA_004833485.1.fasta.gz	./ONE271.fasta	99.6789	1650	1811
./genbank/GCA_004833905.1.fasta.gz	./ONE211.fasta	99.7571	1701	1824
./genbank/GCA_004833905.1.fasta.gz	./ONE271.fasta	99.6817	1653	1824
./genbank/GCA_005184305.1.fasta.gz	./ONE211.fasta	99.7075	1690	1900
./genbank/GCA_005184305.1.fasta.gz	./ONE271.fasta	99.6538	1647	1900
./genbank/GCA_005503975.1.fasta.gz	./ONE211.fasta	99.7411	1699	1858
./genbank/GCA_005503975.1.fasta.gz	./ONE271.fasta	99.6809	1655	1858
./genbank/GCA_005504255.1.fasta.gz	./ONE211.fasta	99.7666	1695	1849
./genbank/GCA_005504255.1.fasta.gz	./ONE271.fasta	99.7142	1650	1849
./genbank/GCA_005504355.1.fasta.gz	./ONE211.fasta	99.5989	1709	1866
./genbank/GCA_005504355.1.fasta.gz	./ONE271.fasta	99.5559	1652	1866
./genbank/GCA_005853785.1.fasta.gz	./ONE211.fasta	99.5386	1733	1951
./genbank/GCA_005853785.1.fasta.gz	./ONE271.fasta	99.5156	1664	1951
./genbank/GCA_005854025.1.fasta.gz	./ONE211.fasta	99.5595	1735	1957
./genbank/GCA_005854025.1.fasta.gz	./ONE271.fasta	99.5544	1664	1957
./genbank/GCA_005854245.1.fasta.gz	./ONE211.fasta	99.5691	1729	1951
./genbank/GCA_005854245.1.fasta.gz	./ONE271.fasta	99.5398	1668	1951
./genbank/GCA_006130095.1.fasta.gz	./ONE211.fasta	99.7099	1689	1850
./genbank/GCA_006130095.1.fasta.gz	./ONE271.fasta	99.6488	1631	1850
./genbank/GCA_006130125.1.fasta.gz	./ONE211.fasta	99.665	1704	1808
./genbank/GCA_006130125.1.fasta.gz	./ONE271.fasta	99.6309	1646	1808
./genbank/GCA_006130135.1.fasta.gz	./ONE211.fasta	99.714	1704	1798
./genbank/GCA_006130135.1.fasta.gz	./ONE271.fasta	99.6621	1649	1798
./genbank/GCA_006130555.1.fasta.gz	./ONE211.fasta	99.7333	1696	1826
./genbank/GCA_006130555.1.fasta.gz	./ONE271.fasta	99.6193	1647	1826
./genbank/GCA_006130565.1.fasta.gz	./ONE211.fasta	99.7013	1698	1836
./genbank/GCA_006130565.1.fasta.gz	./ONE271.fasta	99.6121	1644	1836
./genbank/GCA_006130585.1.fasta.gz	./ONE211.fasta	99.7218	1691	1825
./genbank/GCA_006130585.1.fasta.gz	./ONE271.fasta	99.6227	1643	1825
./genbank/GCA_006130615.1.fasta.gz	./ONE211.fasta	99.6874	1723	1837
./genbank/GCA_006130615.1.fasta.gz	./ONE271.fasta	99.6063	1666	1837
./genbank/GCA_006130635.1.fasta.gz	./ONE211.fasta	99.7088	1717	1830
./genbank/GCA_006130635.1.fasta.gz	./ONE271.fasta	99.6271	1660	1830
./genbank/GCA_006130645.1.fasta.gz	./ONE211.fasta	99.6983	1721	1832
./genbank/GCA_006130645.1.fasta.gz	./ONE271.fasta	99.6152	1663	1832
./genbank/GCA_006130695.1.fasta.gz	./ONE211.fasta	99.6951	1694	1790
./genbank/GCA_006130695.1.fasta.gz	./ONE271.fasta	99.6293	1644	1790
./genbank/GCA_006130745.1.fasta.gz	./ONE211.fasta	99.7206	1693	1791
./genbank/GCA_006130745.1.fasta.gz	./ONE271.fasta	99.643	1646	1791
./genbank/GCA_006130755.1.fasta.gz	./ONE211.fasta	99.6765	1702	1832
./genbank/GCA_006130755.1.fasta.gz	./ONE271.fasta	99.6006	1648	1832
./genbank/GCA_006130815.1.fasta.gz	./ONE211.fasta	99.717	1696	1829
./genbank/GCA_006130815.1.fasta.gz	./ONE271.fasta	99.6235	1647	1829
./genbank/GCA_006130945.1.fasta.gz	./ONE211.fasta	99.7241	1692	1796
./genbank/GCA_006130945.1.fasta.gz	./ONE271.fasta	99.6476	1644	1796
./genbank/GCA_006130975.1.fasta.gz	./ONE211.fasta	99.6467	1722	1842
./genbank/GCA_006130975.1.fasta.gz	./ONE271.fasta	99.5603	1666	1842
./genbank/GCA_006131165.1.fasta.gz	./ONE211.fasta	99.6633	1730	1868
./genbank/GCA_006131165.1.fasta.gz	./ONE271.fasta	99.5674	1666	1868
./genbank/GCA_006131235.1.fasta.gz	./ONE211.fasta	99.7018	1722	1831
./genbank/GCA_006131235.1.fasta.gz	./ONE271.fasta	99.6144	1669	1831
./genbank/GCA_006131245.1.fasta.gz	./ONE211.fasta	99.6985	1721	1834
./genbank/GCA_006131245.1.fasta.gz	./ONE271.fasta	99.6206	1663	1834
./genbank/GCA_006131265.1.fasta.gz	./ONE211.fasta	99.6843	1709	1826
./genbank/GCA_006131265.1.fasta.gz	./ONE271.fasta	99.6323	1655	1826
./genbank/GCA_006131295.1.fasta.gz	./ONE211.fasta	99.7194	1689	1797
./genbank/GCA_006131295.1.fasta.gz	./ONE271.fasta	99.659	1634	1797
./genbank/GCA_006351115.1.fasta.gz	./ONE211.fasta	99.6543	1687	1896
./genbank/GCA_006351115.1.fasta.gz	./ONE271.fasta	99.6306	1646	1896
./genbank/GCA_006494915.1.fasta.gz	./ONE211.fasta	99.6122	1739	1951
./genbank/GCA_006494915.1.fasta.gz	./ONE271.fasta	99.5908	1671	1951
./genbank/GCA_006517515.1.fasta.gz	./ONE211.fasta	99.8071	1709	1785
./genbank/GCA_006517515.1.fasta.gz	./ONE271.fasta	99.7848	1663	1785
./genbank/GCA_006546385.1.fasta.gz	./ONE211.fasta	99.7325	1758	1909
./genbank/GCA_006546385.1.fasta.gz	./ONE271.fasta	99.6911	1698	1909
./genbank/GCA_006546425.1.fasta.gz	./ONE211.fasta	99.813	1697	1799
./genbank/GCA_006546425.1.fasta.gz	./ONE271.fasta	99.7835	1647	1799
./genbank/GCA_006802065.1.fasta.gz	./ONE211.fasta	99.7419	1752	1904
./genbank/GCA_006802065.1.fasta.gz	./ONE271.fasta	99.6704	1695	1904
./genbank/GCA_007115205.1.fasta.gz	./ONE211.fasta	99.6891	1702	1834
./genbank/GCA_007115205.1.fasta.gz	./ONE271.fasta	99.5989	1654	1834
./genbank/GCA_007115215.1.fasta.gz	./ONE211.fasta	99.6862	1709	1855
./genbank/GCA_007115215.1.fasta.gz	./ONE271.fasta	99.6155	1655	1855
./genbank/GCA_007115235.1.fasta.gz	./ONE211.fasta	99.6987	1703	1839
./genbank/GCA_007115235.1.fasta.gz	./ONE271.fasta	99.5973	1645	1839
./genbank/GCA_007115275.1.fasta.gz	./ONE211.fasta	99.6832	1708	1840
./genbank/GCA_007115275.1.fasta.gz	./ONE271.fasta	99.6044	1649	1840
./genbank/GCA_007115285.1.fasta.gz	./ONE211.fasta	99.6853	1704	1870
./genbank/GCA_007115285.1.fasta.gz	./ONE271.fasta	99.6141	1646	1870
./genbank/GCA_007115325.1.fasta.gz	./ONE211.fasta	99.6871	1703	1832
./genbank/GCA_007115325.1.fasta.gz	./ONE271.fasta	99.5961	1641	1832
./genbank/GCA_007115355.1.fasta.gz	./ONE211.fasta	99.688	1687	1835
./genbank/GCA_007115355.1.fasta.gz	./ONE271.fasta	99.59	1637	1835
./genbank/GCA_007115365.1.fasta.gz	./ONE211.fasta	99.69	1702	1833
./genbank/GCA_007115365.1.fasta.gz	./ONE271.fasta	99.6412	1639	1833
./genbank/GCA_007115385.1.fasta.gz	./ONE211.fasta	99.7103	1703	1841
./genbank/GCA_007115385.1.fasta.gz	./ONE271.fasta	99.6206	1645	1841
./genbank/GCA_007115575.1.fasta.gz	./ONE211.fasta	99.7034	1713	1832
./genbank/GCA_007115575.1.fasta.gz	./ONE271.fasta	99.6924	1652	1832
./genbank/GCA_007115595.1.fasta.gz	./ONE211.fasta	99.6408	1703	1838
./genbank/GCA_007115595.1.fasta.gz	./ONE271.fasta	99.6184	1642	1838
./genbank/GCA_008374335.1.fasta.gz	./ONE211.fasta	99.7041	1696	1797
./genbank/GCA_008374335.1.fasta.gz	./ONE271.fasta	99.6308	1663	1797
./genbank/GCA_008374385.1.fasta.gz	./ONE211.fasta	99.6524	1692	1826
./genbank/GCA_008374385.1.fasta.gz	./ONE271.fasta	99.5688	1649	1826
./genbank/GCA_008374995.1.fasta.gz	./ONE211.fasta	99.6591	1723	1847
./genbank/GCA_008374995.1.fasta.gz	./ONE271.fasta	99.6447	1676	1847
./genbank/GCA_008375045.1.fasta.gz	./ONE211.fasta	99.5764	1671	1781
./genbank/GCA_008375045.1.fasta.gz	./ONE271.fasta	99.5368	1621	1781
./genbank/GCA_008375295.1.fasta.gz	./ONE211.fasta	99.6818	1686	1773
./genbank/GCA_008375295.1.fasta.gz	./ONE271.fasta	99.6466	1635	1773
./genbank/GCA_008630315.1.fasta.gz	./ONE211.fasta	99.704	1722	1842
./genbank/GCA_008630315.1.fasta.gz	./ONE271.fasta	99.6487	1669	1842
./genbank/GCA_008632875.1.fasta.gz	./ONE211.fasta	99.6573	1725	2014
./genbank/GCA_008632875.1.fasta.gz	./ONE271.fasta	99.5928	1679	2014
./genbank/GCA_008728415.1.fasta.gz	./ONE211.fasta	99.644	1715	1863
./genbank/GCA_008728415.1.fasta.gz	./ONE271.fasta	99.6157	1657	1863
./genbank/GCA_008867305.1.fasta.gz	./ONE211.fasta	99.6236	1724	1872
./genbank/GCA_008867305.1.fasta.gz	./ONE271.fasta	99.5601	1677	1872
./genbank/GCA_008867955.1.fasta.gz	./ONE211.fasta	99.7686	1721	1822
./genbank/GCA_008867955.1.fasta.gz	./ONE271.fasta	99.7137	1673	1822
./genbank/GCA_008868045.1.fasta.gz	./ONE211.fasta	99.7887	1706	1778
./genbank/GCA_008868045.1.fasta.gz	./ONE271.fasta	99.7347	1660	1778
./genbank/GCA_008868075.1.fasta.gz	./ONE211.fasta	99.7329	1715	1809
./genbank/GCA_008868075.1.fasta.gz	./ONE271.fasta	99.6939	1668	1809
./genbank/GCA_009651015.1.fasta.gz	./ONE211.fasta	99.78	1710	1807
./genbank/GCA_009651015.1.fasta.gz	./ONE271.fasta	99.7485	1657	1807
./genbank/GCA_009651075.1.fasta.gz	./ONE271.fasta	99.7768	1643	1761
./genbank/GCA_009651075.1.fasta.gz	./ONE211.fasta	99.7733	1684	1761
./genbank/GCA_009661295.1.fasta.gz	./ONE211.fasta	99.7974	1765	1849
./genbank/GCA_009661295.1.fasta.gz	./ONE271.fasta	99.7247	1721	1849
./genbank/GCA_009661305.1.fasta.gz	./ONE211.fasta	99.7426	1657	1720
./genbank/GCA_009661305.1.fasta.gz	./ONE271.fasta	99.7203	1608	1720
./genbank/GCA_009661595.1.fasta.gz	./ONE211.fasta	99.7546	1739	1827
./genbank/GCA_009661595.1.fasta.gz	./ONE271.fasta	99.7032	1690	1827
./genbank/GCA_009746705.1.fasta.gz	./ONE211.fasta	99.7114	1744	1830
./genbank/GCA_009746705.1.fasta.gz	./ONE271.fasta	99.6846	1684	1830
./genbank/GCA_009746735.1.fasta.gz	./ONE211.fasta	99.7535	1739	1831
./genbank/GCA_009746735.1.fasta.gz	./ONE271.fasta	99.727	1685	1831
./genbank/GCA_009797685.1.fasta.gz	./ONE211.fasta	99.7143	1713	1848
./genbank/GCA_009797685.1.fasta.gz	./ONE271.fasta	99.6555	1659	1848
./genbank/GCA_009797695.1.fasta.gz	./ONE211.fasta	99.56	1766	1968
./genbank/GCA_009797695.1.fasta.gz	./ONE271.fasta	99.5087	1708	1968
./genbank/GCA_009797705.1.fasta.gz	./ONE211.fasta	99.6712	1721	1866
./genbank/GCA_009797705.1.fasta.gz	./ONE271.fasta	99.6308	1662	1866
./genbank/GCA_009797725.1.fasta.gz	./ONE211.fasta	99.5742	1754	1978
./genbank/GCA_009797725.1.fasta.gz	./ONE271.fasta	99.5007	1705	1978
./genbank/GCA_009797815.1.fasta.gz	./ONE211.fasta	99.5926	1724	1954
./genbank/GCA_009797815.1.fasta.gz	./ONE271.fasta	99.5356	1670	1954
./genbank/GCA_009797845.1.fasta.gz	./ONE211.fasta	99.6068	1727	1945
./genbank/GCA_009797845.1.fasta.gz	./ONE271.fasta	99.5396	1665	1945
./genbank/GCA_009823655.1.fasta.gz	./ONE211.fasta	99.681	1661	1769
./genbank/GCA_009823655.1.fasta.gz	./ONE271.fasta	99.6489	1607	1769
./genbank/GCA_009825755.1.fasta.gz	./ONE211.fasta	99.783	1715	1893
./genbank/GCA_009825755.1.fasta.gz	./ONE271.fasta	99.7388	1667	1893
./genbank/GCA_009826515.1.fasta.gz	./ONE211.fasta	99.7776	1714	1788
./genbank/GCA_009826515.1.fasta.gz	./ONE271.fasta	99.6832	1670	1788
./genbank/GCA_009833945.1.fasta.gz	./ONE211.fasta	99.6295	1732	1885
./genbank/GCA_009833945.1.fasta.gz	./ONE271.fasta	99.5818	1677	1885
./genbank/GCA_009856855.1.fasta.gz	./ONE211.fasta	99.6517	1714	1825
./genbank/GCA_009856855.1.fasta.gz	./ONE271.fasta	99.584	1661	1825
./genbank/GCA_009856955.1.fasta.gz	./ONE211.fasta	99.7703	1703	1807
./genbank/GCA_009856955.1.fasta.gz	./ONE271.fasta	99.7304	1663	1807
./genbank/GCA_009896515.1.fasta.gz	./ONE211.fasta	99.656	1704	1855
./genbank/GCA_009896515.1.fasta.gz	./ONE271.fasta	99.6191	1656	1855
./genbank/GCA_009902045.1.fasta.gz	./ONE211.fasta	99.7217	1695	1808
./genbank/GCA_009902045.1.fasta.gz	./ONE271.fasta	99.649	1639	1808
./genbank/GCA_009902065.1.fasta.gz	./ONE211.fasta	99.6841	1711	1797
./genbank/GCA_009902065.1.fasta.gz	./ONE271.fasta	99.6782	1644	1797
./genbank/GCA_009902075.1.fasta.gz	./ONE211.fasta	99.6806	1712	1797
./genbank/GCA_009902075.1.fasta.gz	./ONE271.fasta	99.6745	1644	1797
./genbank/GCA_009902085.1.fasta.gz	./ONE211.fasta	99.678	1737	1850
./genbank/GCA_009902085.1.fasta.gz	./ONE271.fasta	99.5964	1680	1850
./genbank/GCA_009902095.1.fasta.gz	./ONE211.fasta	99.7397	1693	1807
./genbank/GCA_009902095.1.fasta.gz	./ONE271.fasta	99.6518	1638	1807
./genbank/GCA_009902155.1.fasta.gz	./ONE211.fasta	99.6799	1712	1804
./genbank/GCA_009902155.1.fasta.gz	./ONE271.fasta	99.6478	1646	1804
./genbank/GCA_009902185.1.fasta.gz	./ONE211.fasta	99.6648	1730	1831
./genbank/GCA_009902185.1.fasta.gz	./ONE271.fasta	99.6381	1664	1831
./genbank/GCA_009902195.1.fasta.gz	./ONE211.fasta	99.6732	1714	1803
./genbank/GCA_009902195.1.fasta.gz	./ONE271.fasta	99.6454	1655	1803
./genbank/GCA_009902245.1.fasta.gz	./ONE211.fasta	99.6552	1737	1854
./genbank/GCA_009902245.1.fasta.gz	./ONE271.fasta	99.5823	1675	1854
./genbank/GCA_009902265.1.fasta.gz	./ONE211.fasta	99.647	1730	1864
./genbank/GCA_009902265.1.fasta.gz	./ONE271.fasta	99.5968	1675	1864
./genbank/GCA_009902295.1.fasta.gz	./ONE211.fasta	99.6644	1737	1857
./genbank/GCA_009902295.1.fasta.gz	./ONE271.fasta	99.6089	1674	1857
./genbank/GCA_009902305.1.fasta.gz	./ONE211.fasta	99.6544	1730	1832
./genbank/GCA_009902305.1.fasta.gz	./ONE271.fasta	99.6378	1664	1832
./genbank/GCA_009902345.1.fasta.gz	./ONE211.fasta	99.6511	1739	1850
./genbank/GCA_009902345.1.fasta.gz	./ONE271.fasta	99.584	1679	1850
./genbank/GCA_009902385.1.fasta.gz	./ONE211.fasta	99.637	1715	1802
./genbank/GCA_009902385.1.fasta.gz	./ONE271.fasta	99.5847	1655	1802
./genbank/GCA_009902395.1.fasta.gz	./ONE211.fasta	99.6556	1729	1831
./genbank/GCA_009902395.1.fasta.gz	./ONE271.fasta	99.5994	1669	1831
./genbank/GCA_009902425.1.fasta.gz	./ONE211.fasta	99.6386	1713	1804
./genbank/GCA_009902425.1.fasta.gz	./ONE271.fasta	99.5846	1653	1804
./genbank/GCA_009906875.1.fasta.gz	./ONE211.fasta	99.7621	1706	1813
./genbank/GCA_009906875.1.fasta.gz	./ONE271.fasta	99.7027	1636	1813
./genbank/GCA_009906895.1.fasta.gz	./ONE211.fasta	99.7729	1701	1805
./genbank/GCA_009906895.1.fasta.gz	./ONE271.fasta	99.7299	1638	1805
./genbank/GCA_009907115.1.fasta.gz	./ONE211.fasta	99.6865	1608	1805
./genbank/GCA_009907115.1.fasta.gz	./ONE271.fasta	99.6384	1566	1805
./genbank/GCA_009914235.1.fasta.gz	./ONE211.fasta	99.6271	1756	1916
./genbank/GCA_009914235.1.fasta.gz	./ONE271.fasta	99.535	1701	1916
./genbank/GCA_009914255.1.fasta.gz	./ONE211.fasta	99.744	1708	1813
./genbank/GCA_009914255.1.fasta.gz	./ONE271.fasta	99.7032	1650	1813
./genbank/GCA_010183685.1.fasta.gz	./ONE211.fasta	99.5762	1741	1943
./genbank/GCA_010183685.1.fasta.gz	./ONE271.fasta	99.5447	1678	1943
./genbank/GCA_010595085.1.fasta.gz	./ONE211.fasta	99.8334	1725	1809
./genbank/GCA_010595085.1.fasta.gz	./ONE271.fasta	99.7961	1678	1809
./genbank/GCA_011008795.1.fasta.gz	./ONE211.fasta	99.8166	1739	1846
./genbank/GCA_011008795.1.fasta.gz	./ONE271.fasta	99.7371	1684	1846
./genbank/GCA_011037475.1.fasta.gz	./ONE211.fasta	99.7979	1739	1822
./genbank/GCA_011037475.1.fasta.gz	./ONE271.fasta	99.7544	1690	1822
./genbank/GCA_011037555.1.fasta.gz	./ONE211.fasta	99.7721	1696	1760
./genbank/GCA_011037555.1.fasta.gz	./ONE271.fasta	99.7631	1644	1760
./genbank/GCA_011037575.1.fasta.gz	./ONE211.fasta	99.8336	1711	1801
./genbank/GCA_011037575.1.fasta.gz	./ONE271.fasta	99.8043	1655	1801
./genbank/GCA_011037595.1.fasta.gz	./ONE211.fasta	99.9715	1831	1875
./genbank/GCA_011037595.1.fasta.gz	./ONE271.fasta	99.9367	1783	1875
./genbank/GCA_011037615.1.fasta.gz	./ONE211.fasta	99.9439	1843	1880
./genbank/GCA_011037615.1.fasta.gz	./ONE271.fasta	99.9288	1777	1880
./genbank/GCA_011037635.1.fasta.gz	./ONE211.fasta	99.9108	1775	1878
./genbank/GCA_011037635.1.fasta.gz	./ONE271.fasta	99.895	1725	1878
./genbank/GCA_011037685.1.fasta.gz	./ONE211.fasta	99.7458	1699	1817
./genbank/GCA_011037685.1.fasta.gz	./ONE271.fasta	99.7155	1655	1817
./genbank/GCA_011037775.1.fasta.gz	./ONE211.fasta	99.9758	1768	1805
./genbank/GCA_011037775.1.fasta.gz	./ONE271.fasta	99.9328	1734	1805
./genbank/GCA_011044715.1.fasta.gz	./ONE211.fasta	99.599	1719	1853
./genbank/GCA_011044715.1.fasta.gz	./ONE271.fasta	99.5601	1674	1853
./genbank/GCA_011044805.1.fasta.gz	./ONE211.fasta	99.6647	1717	1824
./genbank/GCA_011044805.1.fasta.gz	./ONE271.fasta	99.6475	1649	1824
./genbank/GCA_011066505.1.fasta.gz	./ONE211.fasta	99.599	1740	1913
./genbank/GCA_011066505.1.fasta.gz	./ONE271.fasta	99.5944	1676	1913
./genbank/GCA_011077375.1.fasta.gz	./ONE211.fasta	99.7728	1712	1831
./genbank/GCA_011077375.1.fasta.gz	./ONE271.fasta	99.7172	1659	1831
./genbank/GCA_011077425.1.fasta.gz	./ONE211.fasta	99.767	1719	1828
./genbank/GCA_011077425.1.fasta.gz	./ONE271.fasta	99.6996	1666	1828
./genbank/GCA_011077505.1.fasta.gz	./ONE211.fasta	99.7866	1712	1827
./genbank/GCA_011077505.1.fasta.gz	./ONE271.fasta	99.6994	1660	1827
./genbank/GCA_011078055.1.fasta.gz	./ONE211.fasta	99.7631	1716	1811
./genbank/GCA_011078055.1.fasta.gz	./ONE271.fasta	99.7051	1666	1811
./genbank/GCA_011078065.1.fasta.gz	./ONE211.fasta	99.7809	1715	1822
./genbank/GCA_011078065.1.fasta.gz	./ONE271.fasta	99.7376	1663	1822
./genbank/GCA_011078265.1.fasta.gz	./ONE211.fasta	99.8105	1709	1813
./genbank/GCA_011078265.1.fasta.gz	./ONE271.fasta	99.7154	1659	1813
./genbank/GCA_011769805.1.fasta.gz	./ONE211.fasta	99.7399	1731	1927
./genbank/GCA_011769805.1.fasta.gz	./ONE271.fasta	99.6736	1661	1927
./genbank/GCA_012955905.1.fasta.gz	./ONE211.fasta	99.8474	1711	1804
./genbank/GCA_012955905.1.fasta.gz	./ONE271.fasta	99.7794	1662	1804
./genbank/GCA_013002785.1.fasta.gz	./ONE211.fasta	99.8459	1796	1913
./genbank/GCA_013002785.1.fasta.gz	./ONE271.fasta	99.7983	1755	1913
./genbank/GCA_013133855.1.fasta.gz	./ONE211.fasta	99.7536	1698	1782
./genbank/GCA_013133855.1.fasta.gz	./ONE271.fasta	99.6945	1649	1782
./genbank/GCA_013133885.1.fasta.gz	./ONE211.fasta	99.7207	1700	1784
./genbank/GCA_013133885.1.fasta.gz	./ONE271.fasta	99.6605	1650	1784
./genbank/GCA_013133955.1.fasta.gz	./ONE211.fasta	99.7546	1688	1780
./genbank/GCA_013133955.1.fasta.gz	./ONE271.fasta	99.7009	1641	1780
./genbank/GCA_013133965.1.fasta.gz	./ONE211.fasta	99.7566	1728	1822
./genbank/GCA_013133965.1.fasta.gz	./ONE271.fasta	99.6775	1682	1822
./genbank/GCA_013133995.1.fasta.gz	./ONE211.fasta	99.7351	1697	1778
./genbank/GCA_013133995.1.fasta.gz	./ONE271.fasta	99.7064	1643	1778
./genbank/GCA_013134005.1.fasta.gz	./ONE211.fasta	99.7437	1730	1832
./genbank/GCA_013134005.1.fasta.gz	./ONE271.fasta	99.6656	1684	1832
./genbank/GCA_013134015.1.fasta.gz	./ONE211.fasta	99.8043	1729	1820
./genbank/GCA_013134015.1.fasta.gz	./ONE271.fasta	99.7343	1675	1820
./genbank/GCA_013134055.1.fasta.gz	./ONE211.fasta	99.7285	1698	1799
./genbank/GCA_013134055.1.fasta.gz	./ONE271.fasta	99.6747	1649	1799
./genbank/GCA_013134065.1.fasta.gz	./ONE211.fasta	99.673	1738	1850
./genbank/GCA_013134065.1.fasta.gz	./ONE271.fasta	99.617	1688	1850
./genbank/GCA_013134095.1.fasta.gz	./ONE211.fasta	99.7102	1732	1842
./genbank/GCA_013134095.1.fasta.gz	./ONE271.fasta	99.6372	1686	1842
./genbank/GCA_013134105.1.fasta.gz	./ONE211.fasta	99.7369	1695	1784
./genbank/GCA_013134105.1.fasta.gz	./ONE271.fasta	99.6903	1640	1784
./genbank/GCA_013134115.1.fasta.gz	./ONE211.fasta	99.722	1732	1836
./genbank/GCA_013134115.1.fasta.gz	./ONE271.fasta	99.6706	1679	1836
./genbank/GCA_013134155.1.fasta.gz	./ONE211.fasta	99.7637	1695	1784
./genbank/GCA_013134155.1.fasta.gz	./ONE271.fasta	99.6669	1653	1784
./genbank/GCA_013134165.1.fasta.gz	./ONE211.fasta	99.7297	1680	1857
./genbank/GCA_013134165.1.fasta.gz	./ONE271.fasta	99.6581	1633	1857
./genbank/GCA_013134175.1.fasta.gz	./ONE211.fasta	99.7029	1698	1797
./genbank/GCA_013134175.1.fasta.gz	./ONE271.fasta	99.6356	1660	1797
./genbank/GCA_013134195.1.fasta.gz	./ONE211.fasta	99.746	1740	1838
./genbank/GCA_013134195.1.fasta.gz	./ONE271.fasta	99.6875	1692	1838
./genbank/GCA_013134205.1.fasta.gz	./ONE211.fasta	99.7604	1694	1800
./genbank/GCA_013134205.1.fasta.gz	./ONE271.fasta	99.6927	1649	1800
./genbank/GCA_013134255.1.fasta.gz	./ONE211.fasta	99.7346	1732	1828
./genbank/GCA_013134255.1.fasta.gz	./ONE271.fasta	99.6879	1683	1828
./genbank/GCA_013134275.1.fasta.gz	./ONE211.fasta	99.7245	1701	1798
./genbank/GCA_013134275.1.fasta.gz	./ONE271.fasta	99.6613	1654	1798
./genbank/GCA_013134285.1.fasta.gz	./ONE211.fasta	99.6829	1728	1828
./genbank/GCA_013134285.1.fasta.gz	./ONE271.fasta	99.6388	1672	1828
./genbank/GCA_013134315.1.fasta.gz	./ONE211.fasta	99.7433	1698	1798
./genbank/GCA_013134315.1.fasta.gz	./ONE271.fasta	99.6895	1648	1798
./genbank/GCA_013134325.1.fasta.gz	./ONE211.fasta	99.7638	1696	1785
./genbank/GCA_013134325.1.fasta.gz	./ONE271.fasta	99.6991	1646	1785
./genbank/GCA_013134355.1.fasta.gz	./ONE211.fasta	99.7278	1721	1811
./genbank/GCA_013134355.1.fasta.gz	./ONE271.fasta	99.6566	1676	1811
./genbank/GCA_013134365.1.fasta.gz	./ONE211.fasta	99.6725	1738	1851
./genbank/GCA_013134365.1.fasta.gz	./ONE271.fasta	99.6471	1684	1851
./genbank/GCA_013134375.1.fasta.gz	./ONE211.fasta	99.7266	1734	1839
./genbank/GCA_013134375.1.fasta.gz	./ONE271.fasta	99.6782	1682	1839
./genbank/GCA_013134415.1.fasta.gz	./ONE211.fasta	99.723	1736	1842
./genbank/GCA_013134415.1.fasta.gz	./ONE271.fasta	99.6442	1677	1842
./genbank/GCA_013134425.1.fasta.gz	./ONE211.fasta	99.6177	1740	1925
./genbank/GCA_013134425.1.fasta.gz	./ONE271.fasta	99.5551	1684	1925
./genbank/GCA_013134435.1.fasta.gz	./ONE211.fasta	99.7441	1693	1786
./genbank/GCA_013134435.1.fasta.gz	./ONE271.fasta	99.7046	1650	1786
./genbank/GCA_013134445.1.fasta.gz	./ONE211.fasta	99.6852	1732	1832
./genbank/GCA_013134445.1.fasta.gz	./ONE271.fasta	99.6598	1675	1832
./genbank/GCA_013134475.1.fasta.gz	./ONE211.fasta	99.7405	1701	1787
./genbank/GCA_013134475.1.fasta.gz	./ONE271.fasta	99.71	1644	1787
./genbank/GCA_013134515.1.fasta.gz	./ONE211.fasta	99.7366	1700	1786
./genbank/GCA_013134515.1.fasta.gz	./ONE271.fasta	99.6438	1654	1786
./genbank/GCA_013134525.1.fasta.gz	./ONE211.fasta	99.7046	1706	1798
./genbank/GCA_013134525.1.fasta.gz	./ONE271.fasta	99.6734	1659	1798
./genbank/GCA_013134535.1.fasta.gz	./ONE211.fasta	99.7472	1699	1782
./genbank/GCA_013134535.1.fasta.gz	./ONE271.fasta	99.6805	1652	1782
./genbank/GCA_013134575.1.fasta.gz	./ONE211.fasta	99.6927	1742	1835
./genbank/GCA_013134575.1.fasta.gz	./ONE271.fasta	99.6429	1685	1835
./genbank/GCA_013134585.1.fasta.gz	./ONE211.fasta	99.7715	1697	1785
./genbank/GCA_013134585.1.fasta.gz	./ONE271.fasta	99.692	1649	1785
./genbank/GCA_013134615.1.fasta.gz	./ONE211.fasta	99.7289	1699	1782
./genbank/GCA_013134615.1.fasta.gz	./ONE271.fasta	99.6951	1645	1782
./genbank/GCA_013134625.1.fasta.gz	./ONE211.fasta	99.709	1738	1846
./genbank/GCA_013134625.1.fasta.gz	./ONE271.fasta	99.6459	1685	1846
./genbank/GCA_013134635.1.fasta.gz	./ONE211.fasta	99.7436	1702	1783
./genbank/GCA_013134635.1.fasta.gz	./ONE271.fasta	99.7016	1648	1783
./genbank/GCA_013134675.1.fasta.gz	./ONE211.fasta	99.6932	1705	1828
./genbank/GCA_013134675.1.fasta.gz	./ONE271.fasta	99.6555	1650	1828
./genbank/GCA_013134695.1.fasta.gz	./ONE211.fasta	99.6871	1704	1854
./genbank/GCA_013134695.1.fasta.gz	./ONE271.fasta	99.6702	1652	1854
./genbank/GCA_013134715.1.fasta.gz	./ONE211.fasta	99.7165	1706	1826
./genbank/GCA_013134715.1.fasta.gz	./ONE271.fasta	99.6343	1654	1826
./genbank/GCA_013134725.1.fasta.gz	./ONE211.fasta	99.688	1705	1874
./genbank/GCA_013134725.1.fasta.gz	./ONE271.fasta	99.6361	1654	1874
./genbank/GCA_013134735.1.fasta.gz	./ONE211.fasta	99.7208	1703	1793
./genbank/GCA_013134735.1.fasta.gz	./ONE271.fasta	99.6685	1650	1793
./genbank/GCA_013134765.1.fasta.gz	./ONE211.fasta	99.7151	1741	1835
./genbank/GCA_013134765.1.fasta.gz	./ONE271.fasta	99.6953	1675	1835
./genbank/GCA_013134775.1.fasta.gz	./ONE211.fasta	99.7271	1700	1784
./genbank/GCA_013134775.1.fasta.gz	./ONE271.fasta	99.6879	1650	1784
./genbank/GCA_013134815.1.fasta.gz	./ONE211.fasta	99.7272	1698	1818
./genbank/GCA_013134815.1.fasta.gz	./ONE271.fasta	99.6856	1640	1818
./genbank/GCA_013134835.1.fasta.gz	./ONE271.fasta	99.7455	1671	1812
./genbank/GCA_013134835.1.fasta.gz	./ONE211.fasta	99.7384	1733	1812
./genbank/GCA_013134855.1.fasta.gz	./ONE211.fasta	99.694	1690	1780
./genbank/GCA_013134855.1.fasta.gz	./ONE271.fasta	99.6139	1641	1780
./genbank/GCA_013134865.1.fasta.gz	./ONE211.fasta	99.7615	1719	1804
./genbank/GCA_013134865.1.fasta.gz	./ONE271.fasta	99.6689	1672	1804
./genbank/GCA_013134875.1.fasta.gz	./ONE211.fasta	99.6528	1710	1820
./genbank/GCA_013134875.1.fasta.gz	./ONE271.fasta	99.6068	1655	1820
./genbank/GCA_013134915.1.fasta.gz	./ONE211.fasta	99.7447	1696	1788
./genbank/GCA_013134915.1.fasta.gz	./ONE271.fasta	99.6912	1651	1788
./genbank/GCA_013134935.1.fasta.gz	./ONE211.fasta	99.7496	1695	1785
./genbank/GCA_013134935.1.fasta.gz	./ONE271.fasta	99.6994	1645	1785
./genbank/GCA_013134945.1.fasta.gz	./ONE211.fasta	99.6919	1725	1816
./genbank/GCA_013134945.1.fasta.gz	./ONE271.fasta	99.6637	1667	1816
./genbank/GCA_013134965.1.fasta.gz	./ONE211.fasta	99.7301	1703	1788
./genbank/GCA_013134965.1.fasta.gz	./ONE271.fasta	99.6923	1647	1788
./genbank/GCA_013134975.1.fasta.gz	./ONE211.fasta	99.742	1707	1796
./genbank/GCA_013134975.1.fasta.gz	./ONE271.fasta	99.6869	1648	1796
./genbank/GCA_013135015.1.fasta.gz	./ONE211.fasta	99.6846	1723	1837
./genbank/GCA_013135015.1.fasta.gz	./ONE271.fasta	99.62	1673	1837
./genbank/GCA_013135035.1.fasta.gz	./ONE211.fasta	99.6804	1730	1828
./genbank/GCA_013135035.1.fasta.gz	./ONE271.fasta	99.6261	1675	1828
./genbank/GCA_013135045.1.fasta.gz	./ONE211.fasta	99.6877	1708	1805
./genbank/GCA_013135045.1.fasta.gz	./ONE271.fasta	99.6488	1655	1805
./genbank/GCA_013135065.1.fasta.gz	./ONE211.fasta	99.7115	1700	1786
./genbank/GCA_013135065.1.fasta.gz	./ONE271.fasta	99.6785	1650	1786
./genbank/GCA_013135085.1.fasta.gz	./ONE211.fasta	99.6993	1709	1793
./genbank/GCA_013135085.1.fasta.gz	./ONE271.fasta	99.6486	1660	1793
./genbank/GCA_013135115.1.fasta.gz	./ONE211.fasta	99.6805	1725	1819
./genbank/GCA_013135115.1.fasta.gz	./ONE271.fasta	99.6308	1675	1819
./genbank/GCA_013135125.1.fasta.gz	./ONE211.fasta	99.655	1725	1843
./genbank/GCA_013135125.1.fasta.gz	./ONE271.fasta	99.6012	1681	1843
./genbank/GCA_013135155.1.fasta.gz	./ONE211.fasta	99.7493	1699	1783
./genbank/GCA_013135155.1.fasta.gz	./ONE271.fasta	99.7095	1648	1783
./genbank/GCA_013135165.1.fasta.gz	./ONE211.fasta	99.681	1737	1830
./genbank/GCA_013135165.1.fasta.gz	./ONE271.fasta	99.6447	1678	1830
./genbank/GCA_013135195.1.fasta.gz	./ONE211.fasta	99.7465	1697	1783
./genbank/GCA_013135195.1.fasta.gz	./ONE271.fasta	99.7063	1647	1783
./genbank/GCA_013135215.1.fasta.gz	./ONE211.fasta	99.6978	1713	1805
./genbank/GCA_013135215.1.fasta.gz	./ONE271.fasta	99.667	1658	1805
./genbank/GCA_013135225.1.fasta.gz	./ONE211.fasta	99.7263	1702	1784
./genbank/GCA_013135225.1.fasta.gz	./ONE271.fasta	99.7004	1646	1784
./genbank/GCA_013135255.1.fasta.gz	./ONE211.fasta	99.7338	1696	1787
./genbank/GCA_013135255.1.fasta.gz	./ONE271.fasta	99.6921	1647	1787
./genbank/GCA_013135275.1.fasta.gz	./ONE211.fasta	99.6886	1726	1820
./genbank/GCA_013135275.1.fasta.gz	./ONE271.fasta	99.6633	1671	1820
./genbank/GCA_013135285.1.fasta.gz	./ONE211.fasta	99.7128	1732	1825
./genbank/GCA_013135285.1.fasta.gz	./ONE271.fasta	99.6771	1676	1825
./genbank/GCA_013135305.1.fasta.gz	./ONE211.fasta	99.6868	1740	1842
./genbank/GCA_013135305.1.fasta.gz	./ONE271.fasta	99.6455	1684	1842
./genbank/GCA_013135335.1.fasta.gz	./ONE211.fasta	99.6791	1740	1838
./genbank/GCA_013135335.1.fasta.gz	./ONE271.fasta	99.6338	1683	1838
./genbank/GCA_013138485.1.fasta.gz	./ONE211.fasta	99.8023	1704	1788
./genbank/GCA_013138485.1.fasta.gz	./ONE271.fasta	99.7462	1657	1788
./genbank/GCA_900084155.1.fasta.gz	./ONE211.fasta	99.7851	1737	1811
./genbank/GCA_900084155.1.fasta.gz	./ONE271.fasta	99.6996	1690	1811
./genbank/GCA_900084355.1.fasta.gz	./ONE211.fasta	99.7671	1725	1832
./genbank/GCA_900084355.1.fasta.gz	./ONE271.fasta	99.7127	1670	1832
./genbank/GCA_900084365.1.fasta.gz	./ONE211.fasta	99.7274	1746	1835
./genbank/GCA_900084365.1.fasta.gz	./ONE271.fasta	99.6899	1694	1835
./genbank/GCA_900084375.1.fasta.gz	./ONE211.fasta	99.8347	1731	1798
./genbank/GCA_900084375.1.fasta.gz	./ONE271.fasta	99.7727	1671	1798
./genbank/GCA_900084475.1.fasta.gz	./ONE211.fasta	99.7925	1731	1800
./genbank/GCA_900084475.1.fasta.gz	./ONE271.fasta	99.7502	1678	1800
./genbank/GCA_900084855.1.fasta.gz	./ONE211.fasta	99.7707	1723	1831
./genbank/GCA_900084855.1.fasta.gz	./ONE271.fasta	99.7237	1665	1831
./genbank/GCA_900085295.1.fasta.gz	./ONE211.fasta	99.8098	1718	1792
./genbank/GCA_900085295.1.fasta.gz	./ONE271.fasta	99.7495	1663	1792
./genbank/GCA_900086285.1.fasta.gz	./ONE211.fasta	99.7864	1728	1802
./genbank/GCA_900086285.1.fasta.gz	./ONE271.fasta	99.7439	1673	1802
./genbank/GCA_900086545.1.fasta.gz	./ONE211.fasta	99.7284	1666	1742
./genbank/GCA_900086545.1.fasta.gz	./ONE271.fasta	99.6853	1619	1742
./genbank/GCA_900092685.1.fasta.gz	./ONE211.fasta	99.7715	1748	1909
./genbank/GCA_900092685.1.fasta.gz	./ONE271.fasta	99.6744	1698	1909
./genbank/GCA_900092735.1.fasta.gz	./ONE211.fasta	99.6524	1705	1818
./genbank/GCA_900092735.1.fasta.gz	./ONE271.fasta	99.5904	1654	1818
./genbank/GCA_900092785.1.fasta.gz	./ONE211.fasta	99.6835	1697	1848
./genbank/GCA_900092785.1.fasta.gz	./ONE271.fasta	99.6179	1644	1848
./genbank/GCA_900092905.1.fasta.gz	./ONE211.fasta	99.7529	1720	1815
./genbank/GCA_900092905.1.fasta.gz	./ONE271.fasta	99.6738	1672	1815
./genbank/GCA_900093215.1.fasta.gz	./ONE211.fasta	99.7298	1701	1818
./genbank/GCA_900093215.1.fasta.gz	./ONE271.fasta	99.6073	1651	1818
./genbank/GCA_900322575.1.fasta.gz	./ONE211.fasta	99.649	1713	1814
./genbank/GCA_900322575.1.fasta.gz	./ONE271.fasta	99.6255	1656	1814
./genbank/GCA_900322595.1.fasta.gz	./ONE211.fasta	99.815	1710	1794
./genbank/GCA_900322595.1.fasta.gz	./ONE271.fasta	99.7832	1652	1794
./genbank/GCA_900322615.1.fasta.gz	./ONE211.fasta	99.7673	1744	1853
./genbank/GCA_900322615.1.fasta.gz	./ONE271.fasta	99.7291	1685	1853
./genbank/GCA_900322635.1.fasta.gz	./ONE211.fasta	99.8409	1666	1726
./genbank/GCA_900322635.1.fasta.gz	./ONE271.fasta	99.7947	1610	1726
./genbank/GCA_900322695.1.fasta.gz	./ONE211.fasta	99.6359	1725	1845
./genbank/GCA_900322695.1.fasta.gz	./ONE271.fasta	99.5883	1668	1845
./genbank/GCA_900322705.1.fasta.gz	./ONE271.fasta	99.6158	1671	1847
./genbank/GCA_900322705.1.fasta.gz	./ONE211.fasta	99.611	1729	1847
./genbank/GCA_900493215.1.fasta.gz	./ONE211.fasta	99.4531	1688	1870
./genbank/GCA_900493215.1.fasta.gz	./ONE271.fasta	99.3848	1647	1870
./genbank/GCA_900493265.1.fasta.gz	./ONE211.fasta	99.7634	1705	1769
./genbank/GCA_900493265.1.fasta.gz	./ONE271.fasta	99.7091	1651	1769
./genbank/GCA_900494065.1.fasta.gz	./ONE211.fasta	99.7766	1710	1812
./genbank/GCA_900494065.1.fasta.gz	./ONE271.fasta	99.7156	1657	1812
./genbank/GCA_900494255.1.fasta.gz	./ONE211.fasta	99.6517	1706	1825
./genbank/GCA_900494255.1.fasta.gz	./ONE271.fasta	99.59	1659	1825
./genbank/GCA_900494535.1.fasta.gz	./ONE211.fasta	99.706	1684	1801
./genbank/GCA_900494535.1.fasta.gz	./ONE271.fasta	99.6366	1640	1801
./genbank/GCA_900500715.1.fasta.gz	./ONE211.fasta	99.6891	1740	1845
./genbank/GCA_900500715.1.fasta.gz	./ONE271.fasta	99.6108	1687	1845
./genbank/GCA_900500735.1.fasta.gz	./ONE211.fasta	99.6949	1736	1842
./genbank/GCA_900500735.1.fasta.gz	./ONE271.fasta	99.6119	1682	1842
./genbank/GCA_900500745.1.fasta.gz	./ONE211.fasta	99.6968	1737	1842
./genbank/GCA_900500745.1.fasta.gz	./ONE271.fasta	99.6207	1680	1842
./genbank/GCA_900500765.1.fasta.gz	./ONE211.fasta	99.7687	1718	1823
./genbank/GCA_900500765.1.fasta.gz	./ONE271.fasta	99.7089	1669	1823
./genbank/GCA_900500895.1.fasta.gz	./ONE211.fasta	99.6806	1740	1842
./genbank/GCA_900500895.1.fasta.gz	./ONE271.fasta	99.6286	1683	1842
./genbank/GCA_900501195.1.fasta.gz	./ONE211.fasta	99.6716	1719	1805
./genbank/GCA_900501195.1.fasta.gz	./ONE271.fasta	99.6385	1664	1805
./genbank/GCA_900501265.1.fasta.gz	./ONE211.fasta	99.7119	1734	1823
./genbank/GCA_900501265.1.fasta.gz	./ONE271.fasta	99.6406	1682	1823
./genbank/GCA_900501515.1.fasta.gz	./ONE211.fasta	99.6897	1732	1830
./genbank/GCA_900501515.1.fasta.gz	./ONE271.fasta	99.6173	1677	1830
./genbank/GCA_900501545.1.fasta.gz	./ONE211.fasta	99.6996	1737	1836
./genbank/GCA_900501545.1.fasta.gz	./ONE271.fasta	99.6359	1682	1836
./genbank/GCA_900501575.1.fasta.gz	./ONE211.fasta	99.7184	1735	1819
./genbank/GCA_900501575.1.fasta.gz	./ONE271.fasta	99.6713	1675	1819
./genbank/GCA_900501915.1.fasta.gz	./ONE211.fasta	99.7707	1687	1789
./genbank/GCA_900501915.1.fasta.gz	./ONE271.fasta	99.7329	1637	1789
./genbank/GCA_900502235.1.fasta.gz	./ONE211.fasta	99.78	1689	1793
./genbank/GCA_900502235.1.fasta.gz	./ONE271.fasta	99.7305	1643	1793
./genbank/GCA_900502285.1.fasta.gz	./ONE211.fasta	99.6618	1734	1837
./genbank/GCA_900502285.1.fasta.gz	./ONE271.fasta	99.5812	1680	1837
./genbank/GCA_900502325.1.fasta.gz	./ONE211.fasta	99.6893	1738	1839
./genbank/GCA_900502325.1.fasta.gz	./ONE271.fasta	99.6138	1683	1839
./genbank/GCA_900502385.1.fasta.gz	./ONE211.fasta	99.689	1738	1840
./genbank/GCA_900502385.1.fasta.gz	./ONE271.fasta	99.6068	1686	1840
./genbank/GCA_900502635.1.fasta.gz	./ONE211.fasta	99.7344	1700	1789
./genbank/GCA_900502635.1.fasta.gz	./ONE271.fasta	99.7102	1646	1789
./genbank/GCA_900502825.1.fasta.gz	./ONE211.fasta	99.8004	1687	1752
./genbank/GCA_900502825.1.fasta.gz	./ONE271.fasta	99.7594	1640	1752
./genbank/GCA_900502925.1.fasta.gz	./ONE211.fasta	99.7199	1742	1828
./genbank/GCA_900502925.1.fasta.gz	./ONE271.fasta	99.6699	1684	1828
./genbank/GCA_900504005.1.fasta.gz	./ONE271.fasta	99.6278	1631	1819
./genbank/GCA_900504005.1.fasta.gz	./ONE211.fasta	99.5748	1696	1819
./genbank/GCA_900504085.1.fasta.gz	./ONE211.fasta	99.7193	1693	1791
./genbank/GCA_900504085.1.fasta.gz	./ONE271.fasta	99.7176	1634	1791
./genbank/GCA_900504255.1.fasta.gz	./ONE211.fasta	99.7239	1691	1760
./genbank/GCA_900504255.1.fasta.gz	./ONE271.fasta	99.7047	1639	1760
./genbank/GCA_900504295.1.fasta.gz	./ONE211.fasta	99.557	1633	1732
./genbank/GCA_900504295.1.fasta.gz	./ONE271.fasta	99.5409	1581	1732
./genbank/GCA_900507135.1.fasta.gz	./ONE211.fasta	99.7642	1703	1808
./genbank/GCA_900507135.1.fasta.gz	./ONE271.fasta	99.7145	1652	1808
./genbank/GCA_900507425.1.fasta.gz	./ONE211.fasta	99.7912	1728	1837
./genbank/GCA_900507425.1.fasta.gz	./ONE271.fasta	99.7326	1679	1837
./genbank/GCA_900507465.1.fasta.gz	./ONE211.fasta	99.7989	1725	1822
./genbank/GCA_900507465.1.fasta.gz	./ONE271.fasta	99.7641	1671	1822
./genbank/GCA_900507995.1.fasta.gz	./ONE211.fasta	99.783	1728	1822
./genbank/GCA_900507995.1.fasta.gz	./ONE271.fasta	99.723	1679	1822
./genbank/GCA_900508315.1.fasta.gz	./ONE211.fasta	99.7766	1726	1801
./genbank/GCA_900508315.1.fasta.gz	./ONE271.fasta	99.7288	1671	1801
./genbank/GCA_900508345.1.fasta.gz	./ONE211.fasta	99.7681	1733	1814
./genbank/GCA_900508345.1.fasta.gz	./ONE271.fasta	99.7237	1682	1814
./genbank/GCA_900508365.1.fasta.gz	./ONE211.fasta	99.7302	1740	1824
./genbank/GCA_900508365.1.fasta.gz	./ONE271.fasta	99.669	1681	1824
./genbank/GCA_900508375.1.fasta.gz	./ONE211.fasta	99.7337	1740	1827
./genbank/GCA_900508375.1.fasta.gz	./ONE271.fasta	99.6632	1681	1827
./genbank/GCA_900508385.1.fasta.gz	./ONE211.fasta	99.7594	1734	1810
./genbank/GCA_900508385.1.fasta.gz	./ONE271.fasta	99.7236	1681	1810
./genbank/GCA_900508425.1.fasta.gz	./ONE211.fasta	99.7896	1737	1812
./genbank/GCA_900508425.1.fasta.gz	./ONE271.fasta	99.7388	1678	1812
./genbank/GCA_900508445.1.fasta.gz	./ONE211.fasta	99.7546	1724	1788
./genbank/GCA_900508445.1.fasta.gz	./ONE271.fasta	99.6848	1671	1788
./genbank/GCA_900508475.1.fasta.gz	./ONE211.fasta	99.8221	1740	1825
./genbank/GCA_900508475.1.fasta.gz	./ONE271.fasta	99.7598	1688	1825
./genbank/GCA_900508595.1.fasta.gz	./ONE211.fasta	99.7459	1700	1978
./genbank/GCA_900508595.1.fasta.gz	./ONE271.fasta	99.7219	1648	1978
./genbank/GCA_900509885.1.fasta.gz	./ONE211.fasta	99.7792	1728	1821
./genbank/GCA_900509885.1.fasta.gz	./ONE271.fasta	99.7404	1673	1821
./genbank/GCA_900509915.1.fasta.gz	./ONE211.fasta	99.7887	1713	1831
./genbank/GCA_900509915.1.fasta.gz	./ONE271.fasta	99.6704	1672	1831
./genbank/GCA_900509955.1.fasta.gz	./ONE211.fasta	99.7687	1723	1803
./genbank/GCA_900509955.1.fasta.gz	./ONE271.fasta	99.7266	1664	1803
./genbank/GCA_900509975.1.fasta.gz	./ONE211.fasta	99.7919	1722	1823
./genbank/GCA_900509975.1.fasta.gz	./ONE271.fasta	99.7564	1668	1823
./genbank/GCA_900509995.1.fasta.gz	./ONE211.fasta	99.7922	1708	1787
./genbank/GCA_900509995.1.fasta.gz	./ONE271.fasta	99.7552	1649	1787
./genbank/GCA_900510055.1.fasta.gz	./ONE211.fasta	99.764	1731	1811
./genbank/GCA_900510055.1.fasta.gz	./ONE271.fasta	99.7088	1676	1811
./genbank/GCA_900510065.1.fasta.gz	./ONE211.fasta	99.808	1712	1795
./genbank/GCA_900510065.1.fasta.gz	./ONE271.fasta	99.7537	1664	1795
./genbank/GCA_900510095.1.fasta.gz	./ONE211.fasta	99.7609	1730	1810
./genbank/GCA_900510095.1.fasta.gz	./ONE271.fasta	99.71	1674	1810
./genbank/GCA_900510105.1.fasta.gz	./ONE211.fasta	99.7782	1726	1802
./genbank/GCA_900510105.1.fasta.gz	./ONE271.fasta	99.7453	1673	1802
./genbank/GCA_900510145.1.fasta.gz	./ONE211.fasta	99.7667	1713	1790
./genbank/GCA_900510145.1.fasta.gz	./ONE271.fasta	99.735	1654	1790
./genbank/GCA_900510165.1.fasta.gz	./ONE211.fasta	99.782	1729	1823
./genbank/GCA_900510165.1.fasta.gz	./ONE271.fasta	99.7673	1674	1823
./genbank/GCA_900510175.1.fasta.gz	./ONE211.fasta	99.7599	1731	1811
./genbank/GCA_900510175.1.fasta.gz	./ONE271.fasta	99.7022	1677	1811
./genbank/GCA_900510185.1.fasta.gz	./ONE211.fasta	99.7895	1736	1808
./genbank/GCA_900510185.1.fasta.gz	./ONE271.fasta	99.7476	1681	1808
./genbank/GCA_900510195.1.fasta.gz	./ONE211.fasta	99.7471	1702	1773
./genbank/GCA_900510195.1.fasta.gz	./ONE271.fasta	99.6654	1653	1773
./genbank/GCA_900510215.1.fasta.gz	./ONE211.fasta	99.7825	1731	1810
./genbank/GCA_900510215.1.fasta.gz	./ONE271.fasta	99.7541	1678	1810
./genbank/GCA_900510225.1.fasta.gz	./ONE211.fasta	99.7481	1716	1816
./genbank/GCA_900510225.1.fasta.gz	./ONE271.fasta	99.6688	1663	1816
./genbank/GCA_900510235.1.fasta.gz	./ONE211.fasta	99.7497	1738	1840
./genbank/GCA_900510235.1.fasta.gz	./ONE271.fasta	99.6723	1686	1840
./genbank/GCA_900510255.1.fasta.gz	./ONE211.fasta	99.7703	1733	1839
./genbank/GCA_900510255.1.fasta.gz	./ONE271.fasta	99.6803	1684	1839
./genbank/GCA_900510275.1.fasta.gz	./ONE211.fasta	99.7927	1732	1811
./genbank/GCA_900510275.1.fasta.gz	./ONE271.fasta	99.7533	1678	1811
./genbank/GCA_900510285.1.fasta.gz	./ONE211.fasta	99.7898	1735	1808
./genbank/GCA_900510285.1.fasta.gz	./ONE271.fasta	99.7516	1678	1808
./genbank/GCA_900510305.1.fasta.gz	./ONE211.fasta	99.7963	1733	1812
./genbank/GCA_900510305.1.fasta.gz	./ONE271.fasta	99.7671	1668	1812
./genbank/GCA_900510325.1.fasta.gz	./ONE211.fasta	99.7581	1734	1839
./genbank/GCA_900510325.1.fasta.gz	./ONE271.fasta	99.6758	1683	1839
./genbank/GCA_900510335.1.fasta.gz	./ONE211.fasta	99.8118	1692	1759
./genbank/GCA_900510335.1.fasta.gz	./ONE271.fasta	99.7673	1646	1759
./genbank/GCA_900510345.1.fasta.gz	./ONE211.fasta	99.7838	1727	1810
./genbank/GCA_900510345.1.fasta.gz	./ONE271.fasta	99.7437	1672	1810
./genbank/GCA_900510385.1.fasta.gz	./ONE211.fasta	99.736	1682	1742
./genbank/GCA_900510385.1.fasta.gz	./ONE271.fasta	99.7024	1632	1742
./genbank/GCA_900510415.1.fasta.gz	./ONE211.fasta	99.7826	1714	1780
./genbank/GCA_900510415.1.fasta.gz	./ONE271.fasta	99.7474	1664	1780
./genbank/GCA_900510565.1.fasta.gz	./ONE211.fasta	99.7735	1712	1797
./genbank/GCA_900510565.1.fasta.gz	./ONE271.fasta	99.716	1662	1797
./genbank/GCA_900510595.1.fasta.gz	./ONE211.fasta	99.7897	1724	1811
./genbank/GCA_900510595.1.fasta.gz	./ONE271.fasta	99.7283	1670	1811
./genbank/GCA_900510605.1.fasta.gz	./ONE211.fasta	99.7679	1732	1803
./genbank/GCA_900510605.1.fasta.gz	./ONE271.fasta	99.6918	1673	1803
./genbank/GCA_900510615.1.fasta.gz	./ONE211.fasta	99.7236	1737	1825
./genbank/GCA_900510615.1.fasta.gz	./ONE271.fasta	99.6565	1683	1825
./genbank/GCA_900510625.1.fasta.gz	./ONE211.fasta	99.747	1738	1827
./genbank/GCA_900510625.1.fasta.gz	./ONE271.fasta	99.7023	1676	1827
./genbank/GCA_900510655.1.fasta.gz	./ONE211.fasta	99.7588	1727	1796
./genbank/GCA_900510655.1.fasta.gz	./ONE271.fasta	99.6906	1670	1796
./genbank/GCA_900510675.1.fasta.gz	./ONE211.fasta	99.7127	1725	1805
./genbank/GCA_900510675.1.fasta.gz	./ONE271.fasta	99.6829	1662	1805
./genbank/GCA_900510695.1.fasta.gz	./ONE211.fasta	99.776	1731	1813
./genbank/GCA_900510695.1.fasta.gz	./ONE271.fasta	99.7144	1676	1813
./genbank/GCA_900510715.1.fasta.gz	./ONE211.fasta	99.7589	1729	1821
./genbank/GCA_900510715.1.fasta.gz	./ONE271.fasta	99.7281	1667	1821
./genbank/GCA_900510735.1.fasta.gz	./ONE211.fasta	99.7152	1740	1826
./genbank/GCA_900510735.1.fasta.gz	./ONE271.fasta	99.6462	1683	1826
./genbank/GCA_900510755.1.fasta.gz	./ONE211.fasta	99.7967	1660	1717
./genbank/GCA_900510755.1.fasta.gz	./ONE271.fasta	99.768	1601	1717
./genbank/GCA_900510765.1.fasta.gz	./ONE211.fasta	99.7865	1728	1792
./genbank/GCA_900510765.1.fasta.gz	./ONE271.fasta	99.734	1667	1792
./genbank/GCA_900510775.1.fasta.gz	./ONE211.fasta	99.7777	1736	1806
./genbank/GCA_900510775.1.fasta.gz	./ONE271.fasta	99.7225	1674	1806
./genbank/GCA_900510795.1.fasta.gz	./ONE211.fasta	99.7675	1713	1787
./genbank/GCA_900510795.1.fasta.gz	./ONE271.fasta	99.7031	1663	1787
./genbank/GCA_900510805.1.fasta.gz	./ONE211.fasta	99.7276	1737	1824
./genbank/GCA_900510805.1.fasta.gz	./ONE271.fasta	99.6773	1681	1824
./genbank/GCA_900510845.1.fasta.gz	./ONE211.fasta	99.7505	1731	1815
./genbank/GCA_900510845.1.fasta.gz	./ONE271.fasta	99.6966	1672	1815
./genbank/GCA_900510895.1.fasta.gz	./ONE211.fasta	99.7502	1737	1805
./genbank/GCA_900510895.1.fasta.gz	./ONE271.fasta	99.6522	1685	1805
./genbank/GCA_900510905.1.fasta.gz	./ONE211.fasta	99.7732	1739	1804
./genbank/GCA_900510905.1.fasta.gz	./ONE271.fasta	99.7033	1681	1804
./genbank/GCA_900510935.1.fasta.gz	./ONE211.fasta	99.7354	1715	1796
./genbank/GCA_900510935.1.fasta.gz	./ONE271.fasta	99.7196	1659	1796
./genbank/GCA_900511005.1.fasta.gz	./ONE211.fasta	99.7209	1735	1817
./genbank/GCA_900511005.1.fasta.gz	./ONE271.fasta	99.6544	1675	1817
./genbank/GCA_900511015.1.fasta.gz	./ONE211.fasta	99.727	1726	1794
./genbank/GCA_900511015.1.fasta.gz	./ONE271.fasta	99.6429	1675	1794
./genbank/GCA_900511025.1.fasta.gz	./ONE211.fasta	99.7409	1689	1832
./genbank/GCA_900511025.1.fasta.gz	./ONE271.fasta	99.6896	1639	1832
./genbank/GCA_900511095.1.fasta.gz	./ONE211.fasta	99.7889	1713	1790
./genbank/GCA_900511095.1.fasta.gz	./ONE271.fasta	99.7023	1668	1790
./genbank/GCA_900511105.1.fasta.gz	./ONE211.fasta	99.7715	1719	1836
./genbank/GCA_900511105.1.fasta.gz	./ONE271.fasta	99.6732	1665	1836
./genbank/GCA_900511115.1.fasta.gz	./ONE211.fasta	99.8207	1741	1828
./genbank/GCA_900511115.1.fasta.gz	./ONE271.fasta	99.7543	1691	1828
./genbank/GCA_900511125.1.fasta.gz	./ONE211.fasta	99.7988	1720	1810
./genbank/GCA_900511125.1.fasta.gz	./ONE271.fasta	99.7543	1668	1810
./genbank/GCA_900511175.1.fasta.gz	./ONE211.fasta	99.7919	1718	1829
./genbank/GCA_900511175.1.fasta.gz	./ONE271.fasta	99.7088	1668	1829
./genbank/GCA_900511275.1.fasta.gz	./ONE211.fasta	99.7223	1732	1817
./genbank/GCA_900511275.1.fasta.gz	./ONE271.fasta	99.7046	1674	1817
./genbank/GCA_900511345.1.fasta.gz	./ONE211.fasta	99.7636	1734	1816
./genbank/GCA_900511345.1.fasta.gz	./ONE271.fasta	99.6784	1682	1816
./genbank/GCA_900511375.1.fasta.gz	./ONE211.fasta	99.738	1694	1777
./genbank/GCA_900511375.1.fasta.gz	./ONE271.fasta	99.6983	1635	1777
./genbank/GCA_900511395.1.fasta.gz	./ONE211.fasta	99.7801	1725	1812
./genbank/GCA_900511395.1.fasta.gz	./ONE271.fasta	99.7474	1663	1812
./genbank/GCA_900511465.1.fasta.gz	./ONE211.fasta	99.797	1731	1800
./genbank/GCA_900511465.1.fasta.gz	./ONE271.fasta	99.7628	1674	1800
./genbank/GCA_900511475.1.fasta.gz	./ONE211.fasta	99.8096	1708	1796
./genbank/GCA_900511475.1.fasta.gz	./ONE271.fasta	99.7852	1652	1796
./genbank/GCA_900511495.1.fasta.gz	./ONE211.fasta	99.6745	1740	1854
./genbank/GCA_900511495.1.fasta.gz	./ONE271.fasta	99.6128	1684	1854
./genbank/GCA_900511555.1.fasta.gz	./ONE211.fasta	99.7653	1734	1847
./genbank/GCA_900511555.1.fasta.gz	./ONE271.fasta	99.7244	1680	1847
./genbank/GCA_900511705.1.fasta.gz	./ONE211.fasta	99.7426	1739	1833
./genbank/GCA_900511705.1.fasta.gz	./ONE271.fasta	99.686	1693	1833
./genbank/GCA_900511765.1.fasta.gz	./ONE211.fasta	99.755	1686	1813
./genbank/GCA_900511765.1.fasta.gz	./ONE271.fasta	99.7146	1635	1813
./genbank/GCA_900512285.1.fasta.gz	./ONE211.fasta	99.745	1702	1782
./genbank/GCA_900512285.1.fasta.gz	./ONE271.fasta	99.7052	1650	1782
./genbank/GCA_900512455.1.fasta.gz	./ONE211.fasta	99.7979	1739	1804
./genbank/GCA_900512455.1.fasta.gz	./ONE271.fasta	99.7483	1677	1804
./genbank/GCA_900512585.1.fasta.gz	./ONE211.fasta	99.8252	1717	1842
./genbank/GCA_900512585.1.fasta.gz	./ONE271.fasta	99.7354	1658	1842
./genbank/GCA_900512595.1.fasta.gz	./ONE211.fasta	99.8267	1718	1842
./genbank/GCA_900512595.1.fasta.gz	./ONE271.fasta	99.7579	1658	1842
./genbank/GCA_900512615.1.fasta.gz	./ONE211.fasta	99.6366	1743	1843
./genbank/GCA_900512615.1.fasta.gz	./ONE271.fasta	99.598	1685	1843
./genbank/GCA_900513195.1.fasta.gz	./ONE211.fasta	99.6762	1737	1853
./genbank/GCA_900513195.1.fasta.gz	./ONE271.fasta	99.6106	1686	1853
./genbank/GCA_900514915.1.fasta.gz	./ONE211.fasta	99.7605	1702	1786
./genbank/GCA_900514915.1.fasta.gz	./ONE271.fasta	99.7096	1651	1786
./genbank/GCA_900515135.1.fasta.gz	./ONE211.fasta	99.6603	1734	1830
./genbank/GCA_900515135.1.fasta.gz	./ONE271.fasta	99.621	1677	1830
./genbank/GCA_900515665.1.fasta.gz	./ONE211.fasta	99.7492	1739	1835
./genbank/GCA_900515665.1.fasta.gz	./ONE271.fasta	99.6764	1680	1835
./genbank/GCA_900516225.1.fasta.gz	./ONE211.fasta	99.8079	1729	1839
./genbank/GCA_900516225.1.fasta.gz	./ONE271.fasta	99.7462	1666	1839
./genbank/GCA_900516255.1.fasta.gz	./ONE211.fasta	99.7406	1736	1821
./genbank/GCA_900516255.1.fasta.gz	./ONE271.fasta	99.6653	1690	1821
./genbank/GCA_900516285.1.fasta.gz	./ONE211.fasta	99.7256	1725	1809
./genbank/GCA_900516285.1.fasta.gz	./ONE271.fasta	99.6584	1679	1809
./genbank/GCA_900516375.1.fasta.gz	./ONE211.fasta	99.7177	1700	1819
./genbank/GCA_900516375.1.fasta.gz	./ONE271.fasta	99.699	1637	1819
./genbank/GCA_900516435.1.fasta.gz	./ONE211.fasta	99.7436	1726	1817
./genbank/GCA_900516435.1.fasta.gz	./ONE271.fasta	99.6886	1675	1817
./genbank/GCA_900516465.1.fasta.gz	./ONE211.fasta	99.8329	1738	1826
./genbank/GCA_900516465.1.fasta.gz	./ONE271.fasta	99.7668	1682	1826
./genbank/GCA_900516475.1.fasta.gz	./ONE211.fasta	99.7492	1734	1819
./genbank/GCA_900516475.1.fasta.gz	./ONE271.fasta	99.6768	1683	1819
./genbank/GCA_900516535.1.fasta.gz	./ONE211.fasta	99.7819	1726	1805
./genbank/GCA_900516535.1.fasta.gz	./ONE271.fasta	99.7132	1673	1805
./genbank/GCA_900516545.1.fasta.gz	./ONE211.fasta	99.8218	1737	1828
./genbank/GCA_900516545.1.fasta.gz	./ONE271.fasta	99.7593	1681	1828
./genbank/GCA_900516565.1.fasta.gz	./ONE211.fasta	99.7461	1737	1820
./genbank/GCA_900516565.1.fasta.gz	./ONE271.fasta	99.6821	1684	1820
./genbank/GCA_900516635.1.fasta.gz	./ONE211.fasta	99.7347	1713	1834
./genbank/GCA_900516635.1.fasta.gz	./ONE271.fasta	99.7036	1661	1834
./genbank/GCA_900516675.1.fasta.gz	./ONE211.fasta	99.8327	1736	1831
./genbank/GCA_900516675.1.fasta.gz	./ONE271.fasta	99.7639	1682	1831
./genbank/GCA_900516795.1.fasta.gz	./ONE211.fasta	99.7472	1737	1819
./genbank/GCA_900516795.1.fasta.gz	./ONE271.fasta	99.6876	1677	1819
./genbank/GCA_900516835.1.fasta.gz	./ONE211.fasta	99.7291	1735	1825
./genbank/GCA_900516835.1.fasta.gz	./ONE271.fasta	99.6781	1679	1825
./genbank/GCA_900516855.1.fasta.gz	./ONE211.fasta	99.7547	1724	1813
./genbank/GCA_900516855.1.fasta.gz	./ONE271.fasta	99.6947	1666	1813
./genbank/GCA_900516865.1.fasta.gz	./ONE211.fasta	99.719	1675	1743
./genbank/GCA_900516865.1.fasta.gz	./ONE271.fasta	99.6695	1621	1743
./genbank/GCA_900516895.1.fasta.gz	./ONE211.fasta	99.7304	1735	1822
./genbank/GCA_900516895.1.fasta.gz	./ONE271.fasta	99.6852	1682	1822
./genbank/GCA_900516915.1.fasta.gz	./ONE211.fasta	99.7477	1712	1791
./genbank/GCA_900516915.1.fasta.gz	./ONE271.fasta	99.6632	1660	1791
./genbank/GCA_900516945.1.fasta.gz	./ONE211.fasta	99.6871	1765	1879
./genbank/GCA_900516945.1.fasta.gz	./ONE271.fasta	99.6141	1711	1879
./genbank/GCA_900516995.1.fasta.gz	./ONE211.fasta	99.7508	1712	1792
./genbank/GCA_900516995.1.fasta.gz	./ONE271.fasta	99.6559	1658	1792
./genbank/GCA_900517625.1.fasta.gz	./ONE211.fasta	99.7696	1710	1793
./genbank/GCA_900517625.1.fasta.gz	./ONE271.fasta	99.6932	1659	1793
./genbank/GCA_900607955.1.fasta.gz	./ONE211.fasta	99.6958	1747	1903
./genbank/GCA_900607955.1.fasta.gz	./ONE271.fasta	99.6186	1688	1903
./genbank/GCA_900608455.1.fasta.gz	./ONE211.fasta	99.7312	1758	1947
./genbank/GCA_900608455.1.fasta.gz	./ONE271.fasta	99.6596	1697	1947
./genbank/GCA_902166925.1.fasta.gz	./ONE211.fasta	99.7243	1740	1906
./genbank/GCA_902166925.1.fasta.gz	./ONE271.fasta	99.646	1684	1906
./genbank/GCA_902166935.1.fasta.gz	./ONE211.fasta	99.7332	1737	1867
./genbank/GCA_902166935.1.fasta.gz	./ONE271.fasta	99.6511	1681	1867
